# Supplementary material for: Comparative mapping in intraspecific populations uncovers a high degree of macrosynteny between A- and B-genome diploid species of peanut
Source: BMC Genomics. 2012 Nov 10;13:608. doi: 10.1186/1471-2164-13-608 (PMC3532320; doi:10.1186/1471-2164-13-608)
Supplement: Additional file 2 — List of peanut EST-SSRs. [file 1471-2164-13-608-S2.xls]

## Sheet: Sheet1
Marker Name	Repeat Motif	Repeat Class*	Repeat Number	SSR Length	Tm	Reference Allele Length (bp) **	Forward Primer Sequence (5'-3')	Reverse Primer Sequence (5'-3')	Label***	GenBank Accession Number
GM710	TGG	3	5	15	59.54	419	TTTTGTGCGATTTCATCCTCT	TTACAACAGAGGTGCGCATAA	HEX	EZ721740
GM711	CAG	3	6	18	59.99	414	GCCTGAAGAGCTCAGTGACAT	ATGGGGTGAGCCAAAAGTTAG	HEX	EZ721939
GM712	CTC	3	5	15	60.22	406	CGAAACTTGAAAGCGAGAGTG	TATTGGCTCCAAGTTCTGTGC	TAMRA	EZ722079
GM713	TCT	3	5	15	59.58	404	AGTTATGGCTGTTGCATCCAC	TCACATTCAACTTACATCCAAGC	HEX	EZ724014
GM714	GGT	3	5	15	59.68	404	CTAGTAGCACATGGGGTGACG	ATGGTGGTGAGTTATGGGAAG	TAMRA	EZ724880
GM715	GA	2	9	18	59.635	407	CCACTACTGCTCGAAATGGAT	TTCTCCTTCCTTCCATTCGTT	TAMRA	EZ724894
GM716	CCT	3	5	15	59.58	410	TCTGAGCTCGTTCTGCTTCTC	TGGCTTACAATAAAGGGTTGC	HEX	EZ724977
GM717	ACC	3	6	18	58.96	404	TTGTGAATTTCGGAACAAGAGA	TTTGTCTTTCTCCATCTGCTCT	FAM	EZ725365
GM718	AGA	3	5	15	59.98	411	TCTTGGGAGGGTTAATTTGGT	TGGCAATGGAATATCTTTGGA	HEX	EZ726269
GM719	TTC	3	5	15	59.855	401	CCGGCGTGCTTTAAATAAATA	CCAATCCCATGCCTCTATACC	FAM	EZ726416
GM720	CAT	3	5	15	59.865	442	TGCAGAAGTTGAAGGTGAAAGA	TGATACCATACCAACCCTTGC	HEX	EZ727328
GM721	CCA	3	5	15	59.875	412	ACAACCTTCCCTACGACGACT	GCCAGATTTCTCAAATCAACG	TAMRA	EZ727362
GM722	GCA	3	5	15	60.27	418	GGGGAAAAGGAAATGATGAGA	GCCCTCCATAACCCTCTGATA	HEX	EZ727717
GM723	TC	2	8	16	60.305	405	CAAACCCTAACCCAAATAAAACC	TTCACCCTTGAGTACCGGAAT	HEX	EZ728047
GM724	CGC	3	5	15	59.785	409	CGATCGAGCTTTTCTTCTCCT	ATGGCAATTTGATGTTTTGCT	HEX	EZ729750
GM725	ATC	3	6	18	59.715	407	CGTGGCAAGTGAAATATTCG	GTCCCAGCAAAGCCAAGTT	FAM	EZ730028
GM726	AAG	3	5	15	60.065	411	TCTGTCTCCGACTATGGCTGT	CAACCAGCTCCTTCTCTACCC	TAMRA	EZ730660
GM727	TTC	3	5	15	59.615	417	TCATCCAACCCTGGTACAACT	ACTTGCCAAACTTGCAGAAAA	HEX	EZ730741
GM728	CTG	3	6	18	59.42	471	CACAATTCTTTTGGGGTTTGT	GCATACGGCGTCAATGATAGT	FAM	EZ732388
GM729	GGC	3	5	15	60.26	404	ACTTCCAAAAGATGCCAATCC	AGCCCATAGACCCATAACCAG	HEX	EZ732777
GM730	GA	2	8	16	60.425	449	GTCAAGCTGACCTTCAATCCA	AAAATTGAGCTCCCTTCAACG	FAM	EZ735095
GM731	AAC	3	6	18	59.795	435	GAACCCAATGAAGAAGAAGCA	TGTGTGAATTGCAAGAGGTGA	TAMRA	EZ735277
GM732	CAC	3	5	15	60.55	405	ACGGAGCTCGACAATTCTCTC	GATCAAATTTCCGGTGACCTT	TAMRA	EZ736073
GM733	AAG	3	5	15	60.21	441	AAGGCCCAAAATGAATATGGA	TTCTAGCTTTCGTTTGTGGTCA	FAM	EZ736730
GM734	TCT	3	5	15	59.82	400	CACAAATCGCCATAACCACTC	GAGAGGACATCCTGCCTGTT	FAM	EZ737398
GM735	ATG	3	6	18	59.565	421	CGAAGCCTTTCACCAACATTA	CCTTGTTACTCACATCATCCAAA	HEX	EZ737425
GM736	AGC	3	5	15	60.16	409	GTGAAGGAGAACCTCGACACA	TCTCATTCCATTGATCCTTGC	TAMRA	EZ737460
GM737	TTA	3	5	15	59.615	402	GAGACTGCCCTCTCTGTATGC	AGCAACCAACAATTTGTCAGC	HEX	EZ738135
GM738	TGG	3	5	15	59.69	406	GCTTGTGGTGATGGAATGAGT	CTGGAAGGAGTGTAGCCGTAA	FAM	EZ739837
GM739	AAG	3	6	18	59.39	424	GCGTATTCTTCTCGCTCTTCA	AACTGATGAAATGCCACCTTC	HEX	EZ740034
GM740	ATG	3	5	15	59.16	400	TTGATCCAACAAACCGATCA	CGCTTTGTTGTGTTAAGGTTTT	HEX	EZ741396
GM741	TGA	3	5	15	59.85	438	TGATTCTGAACGTGGTCCTCT	GGCAAGTGAACTGATCCATGT	FAM	EZ741438
GM742	TTC	3	5	15	59.805	400	CAAAAGCACATGATGAAGCAA	TTGTTGAAGCAGTGGTGAATG	TAMRA	EZ741483
GM743	ATT	3	6	18	60.49	419	TGTCTCCGACGAAAACACAAT	AGCAGTTTGCGTAAGCATTTG	TAMRA	EZ742088
GM744	GAA	3	5	15	59.6	408	TGATGCCTGAGAGACTTTGGT	GACTCCTTCACCTCCCTAAGC	TAMRA	EZ742355
GM745	TC	2	8	16	59.83	411	CATTAGAGTTTCCCCACTTTCG	CCAATTCACCCATGTAAAGGA	FAM	EZ742470
GM746	GT	2	8	16	59.705	447	TCGAGGCAGAAGAAATAGTGC	AACACCACCAACAACAACACA	HEX	EZ742525
GM747	TCA	3	5	15	59.725	440	TCTCTGCTTCTTCCTCTGCAA	CCACATGGACAGAAGAAGGTT	FAM	EZ744098
GM748	TCT	3	5	15	59.83	408	GTGGATTTTGGTTCGCTTATG	AGGTCAACAAGCTTCTCAGCA	FAM	EZ744249
GM749	CTT	3	5	15	59.955	404	AGAGTCAGCAAGCTCCAACAC	TCAGCCATTCCTGTCTTGTTC	TAMRA	EZ744400
GM750	CTT	3	5	15	59.065	419	GTGGCTTCCACACCAAGTTAC	GGTTGGTGGTGTTAAGAAAGC	FAM	EZ744484
GM751	CTT	3	5	15	59.305	414	TGAAATCTGCCATAGATGACG	CAAACTCAAGGCTCCTTCCTT	TAMRA	EZ744520
GM752	ATA	3	5	15	58.87	402	TGCAATGTATTTCCTTTCCAA	CTGCAAGAGCTTGAGGATGAT	TAMRA	EZ744894
GM753	AGA	3	5	15	59.42	400	CATTGCACTAAACACAACACCA	CATTTGATGCCACCCTTTATC	FAM	EZ745123
GM754	ATC	3	5	15	59.15	422	CATCATCATCATGCACAAAGTG	GCAAAATTACTTGGAACTTGGA	TAMRA	EZ746098
GM755	TAT	3	5	15	60.1	416	CTCCGCAAACTATGGCTAGTG	TGGAAAGAACATTGGGATCAA	TAMRA	EZ746620
GM756	AAG	3	5	15	60	407	TTTGAAATGTTGTGCCTCTCC	TGCAGCACTGTTTTCATGTTC	HEX	EZ747160
GM757	CTT	3	5	15	59.52	407	AGCGTTTCTCTGTGCATTAGC	AGAGGTGCGACTATGACTTGG	TAMRA	EZ747838
GM758	CAA	3	5	15	59.565	403	GTTTAAGTGTGCGGATCAAGG	GGGTTGGTCTTAGAGATTGTTGA	FAM	EZ747887
GM759	CCT	3	5	15	59.925	404	GGGGAAATTCACATCCATTCT	CACAATCATCCCACTTGGAGT	FAM	EZ748140
GM760	ATG	3	5	15	59.8	410	TGAGATCGGTGTTATGGAAGG	CCTCATCCATGCCACATAAAT	TAMRA	EZ748252
GM761	GAA	3	6	18	60.17	400	GCAATTGGAGAACGAGAAACA	GAATGCCTTCAAACCAGTCAA	HEX	EZ749018
GM762	GAT	3	5	15	59.515	407	TGGTGGCTGGAGTTTGTTACT	TCTGGGCACAAACTATCAAGAG	FAM	EZ749299
GM763	AAG	3	5	15	60.24	407	GTATGCCAGCATCGTCAAGA	CAACGACAATAATGGTGGTGAA	HEX	EZ749886
GM764	AG	2	9	18	59.425	401	ACTTCCTTCTTCCCCTTCCTT	GGTACCTGCAAAGCTGTCATT	HEX	EZ751399
GM765	GTG	3	5	15	59.995	410	TAGATCTTCAGCAGGCCCATA	AGCCGTCTAAGAGTGGTTGGT	FAM	EZ751606
GM766	GGT	3	5	15	59.985	410	CTGTCAAGCTCTCGTCAGGTC	CCACTGGGAGCTACTGTTGAC	HEX	EZ751840
GM767	TCT	3	6	18	59.14	414	TGATGATGAGCCACTTCTCTG	TCTAGCAGCAGCATGTAGACCT	FAM	EZ751894
GM768	AAT	3	5	15	59.24	414	CGCATTCAGAAGAAACAAGGA	CATTTTCATCACAATATGCACAG	HEX	EZ752351
GM769	TGA	3	5	15	59.815	400	TCCCATCGATCTTCTCTTTCA	CTGCAAATTAAATTGGTGTCCA	TAMRA	EZ752903
GM770	CCT	3	6	18	59.525	400	TCAGGGGATAGGAAAGTCACA	GCGAAGCAGAGTCTGAAGAAG	FAM	EZ752954
GM771	CAC	3	5	15	59.83	400	AGCAAAAGTCCAAAACGCTCT	AACGGTTTCAGAGTCAGGTTG	HEX	EZ753085
GM772	AAT	3	5	15	58.245	401	TGCCATGGATTACTTGTCTGA	TTTAATTTGCCATGCCTTTT	TAMRA	EZ753397
GM773	CT	2	8	16	59.67	421	TCATCATCATCATTCACTGCAC	CCTTCCGAATCATAAACACCA	TAMRA	EZ753622
GM774	AT	2	9	18	60.16	432	GGTCAAATCTCATCTCCAATCC	ATTCTTCATCGATTCGGCTTC	TAMRA	EZ753731
GM775	AGA	3	6	18	59.915	406	CGATCCACTTGTGGTTGATCT	ACAGGACCTCTCCCAAAACAT	HEX	EZ754989
GM776	ATT	3	5	15	59.68	407	TTGGACAAAGTTGGGTGACTT	CTGATCCGTTAGCTTCACAGG	TAMRA	EZ755440
GM777	AGA	3	5	15	60.04	407	CTACCACACCTTCACCTTCCA	GCCTTTTCTTCCACATCATCA	FAM	EZ755748
GM778	GTA	3	5	15	59.425	429	TCAGCACCAAACATTTTCTCC	GCATCTACCATTGGAGTGTAGC	HEX	EZ755797
GM779	AGC	3	5	15	59.61	408	AATTTCCCTTTTCGCCTTAAA	TTCTATCGGCACCAGAAATTG	HEX	EZ756844
GM780	ACA	3	5	15	59.745	410	TGTCACTGAGCAGCCACAG	CATTATTGGTAAGGCGGGTTAG	TAMRA	EZ756864
GM781	ACC	3	5	15	58.185	403	TGAAAATTAATCACATCCTGTGG	AAAACAGAGGGAGGAAGTGAG	HEX	EZ757079
GM782	CCA	3	6	18	59.98	414	CTTGGCATGAAAATCAAGAGC	TGGAAGGTTGAACCCTAGCTT	TAMRA	EZ757173
GM783	TAA	3	6	18	59.93	401	AAAGAAGAAAGGGAAGAAGCTCA	ACCAGTGGAATCCTTGAACCT	FAM	EZ757239
GM784	CCT	3	5	15	59.84	449	TTCGTTACGCTCTTCTCCAAA	CAGGAAGACGAATGAATGGAG	HEX	EZ757864
GM785	CTT	3	5	15	58.6	427	CTCGAATTGGAGGAATCATCA	GCAAATCAAGAGAGAGAGAGAGA	HEX	EZ758793
GM786	AT	2	8	16	59.485	415	AAGCGACCTAATTCATGGACA	CACACTTGATTTCATGTTTGACC	TAMRA	ES759077.1
GM787	AGT	3	6	18	59.37	413	CTCCAAACCCCTCAATCAAAT	CCTTAAGGACCAAAATCATGC	TAMRA	ES719445.1
GM788	ATC	3	5	15	59.645	416	GCCTAGCGTGACTTTAAGCAG	TGACGATCCAAACAAATGACA	FAM	ES719463.1
GM789	TTC	3	5	15	59.94	422	ACAGAGCAAGGCTAACACCAA	GTTAACCCTCGTGCCGAAT	FAM	ES760291.1
GM790	ATG	3	6	18	59.025	401	GGAGGAGTTTATGAGGCAACA	GACAAACCTCCATAATGTGTCAA	HEX	ES767463.1
GM791	TA	2	9	18	59.055	426	CCTCCTTTAATCCGCCATAAC	AGCTAAGGCTGGCTGGAG	TAMRA	ES767113.1
GM792	TGG	3	5	15	60.07	416	GAACCAAAACGAAAACCATCTC	CATGTACAAACCAGGGGAGTG	HEX	ES768314.1
GM793	AGA	3	5	15	59.055	436	TTTTGCCACACAGCACACTAC	TGCATCCAAACGAAGAATAAA	FAM	ES721095.1
GM794	AGA	3	5	15	59.245	405	AGAGAGTGCGTGTTCATTTCA	CCTTAAATGCCCACAAGAACA	FAM	ES721613.1
GM795	TTA	3	5	15	60.165	419	TGGTGATGATGATGAAGCAAA	AAATGGTTGCGTGTGGTTTT	HEX	GO257297.1
GM796	CAT	3	5	15	58.825	443	CCCAGTACCAGCAAAACCAT	GGGGTAATTCCCATTCTTGTA	TAMRA	GO257802.1
GM797	TAA	3	5	15	59.88	402	GGGGAAGATGTAGGAATCGAA	GATTTGCCTTTGAGCGAGTAA	FAM	GO258719.1
GM798	CTC	3	6	18	59.725	411	TCAAACGTACGAAGGTTACAGC	CTGGGTTTGGAAGAACTAGGC	HEX	GO259452.1
GM799	CT	2	8	16	58.48	420	AAAAGCTATTCAAACGCACTTT	GCAGCAGAATGAGGAAGAAAA	FAM	GO259836.1
GM800	TA	2	8	16	59.18	412	TGCAAACTTGCCATATACCTTG	TGGGTCGATATGTCTCTAGCA	FAM	GO260209.1
GM801	TTC	3	5	15	60.035	414	CAGCAGGGAAACAAAACAAAA	ATGCCAGCATTGAATCCATAG	FAM	GO260475.1
GM802	ATA	3	6	18	59.765	412	CTTGGCTTTAATTTGCTTGGA	AGATTTGTTCACCACCAGCAG	HEX	GO260880.1
GM803	GTT	3	5	15	60.245	416	TTGTTGGATTGAGCAAGCAAT	GGCTAGAACCCTGAGCTTCAT	TAMRA	GO261008.1
GM804	CAA	3	5	15	59.815	412	GCAGAGGACAAAGCTTGAATG	CTTCTTGCCGGTCTAGAGTGA	TAMRA	GO261433.1
GM805	TTG	3	6	18	60.01	426	CCCATTGTGAATTTCGCTTTA	GAAGGTGATGCATTTGGAGAA	FAM	GO262895.1
GM806	AGA	3	6	18	60.2	418	CCATTATCCTTTCCTGCACAA	AGAGTGAGCCAGTGAGGGAGT	TAMRA	GO263593.1
GM807	ATT	3	5	15	60.275	441	AACTGCTCTCATCAGCACGAT	TGCTCATCAATTATTGGGGAAT	HEX	GO263778.1
GM808	GAA	3	5	15	58.845	434	CCACACAACTTCCAGAATCTCA	TTTCTCACCGATTTTCTATTTTG	TAMRA	GO263975.1
GM809	ATT	3	5	15	59.05	435	GCTCTCCCTTTTCTATCGTCAA	TGTCAAACAAGAACACATTCAAA	FAM	GO264106.1
GM810	GAA	3	6	18	60.215	407	TACTCATCCTCCTCCCTTTCG	CACCAAAATTCACCATTGCTT	HEX	GO264310.1
GM811	CAT	3	6	18	59.88	411	AGTCGTCCATGGTGTCTCATC	CGTCGTCAGTTTCCTAAGGTG	TAMRA	GO264386.1
GM812	ATC	3	6	18	60.015	406	TTGGTGGTGGAAGTGAAAGAG	GTGAAAGTGACCAAGCTGGAG	TAMRA	GO264864.1
GM813	CTA	3	5	15	60.495	406	CGTCCAAATTTTATTTCCCTCA	TCTCATGAATTGGGCATTTTG	FAM	GO264991.1
GM814	CAC	3	5	15	60.035	409	CCTCCTTAGAAACCTTCAGCAA	ACTAGTTGTGGCAGCATTTGG	FAM	GO265558.1
GM815	AG	2	9	18	59.975	430	CGATTCAGGATTTGACAGTCC	AAAGAGCTGGAGAGCGAGAAG	TAMRA	GO265995.1
GM816	CCA	3	6	18	59.785	407	TATTGGTGGAAGCATGGAGAG	CAACAACAACCACCAACAAGA	TAMRA	GO266622.1
GM817	GGT	3	5	15	58.625	414	AGGTGATGAAGTACCAGTGTCA	GAAATCAAAACTGCCGCAATA	HEX	GO266718.1
GM818	TGG	3	6	18	59.11	497	GTACATGTGGGTGCGTACCAT	GGATCAAAATCAAATATCTCGTG	HEX	GO266969.1
GM819	TA	2	9	18	60.115	409	CACAATCTGCGTCCTCAATTT	GGTCAGTGGATTTCGAGTTGA	HEX	GO268060.1
GM820	ATG	3	5	15	58.445	432	AACGTGAAAAGACCCTCATCA	TGCATTTCCATCATCATTGT	FAM	GO268286.1
GM821	TTC	3	5	15	59.76	418	CAACCCTTAATTCACGTGTTCC	AGCACGAGAAGTAGACGAAGC	FAM	GO324432.1
GM822	ACG	3	5	15	60.32	409	CACGGAACCCAGATAAACTGA	ATCACCATCACCATCGTTGTC	TAMRA	GO325066.1
GM823	TC	2	8	16	60.155	416	ACGACATTCAATCCAATTCCA	CCACAAGATCACTCCTTGCAT	FAM	GO325285.1
GM824	GAA	3	5	15	60.16	409	ATCGCTCATGTGAGTTCTGCT	ATAGATTGCCACGCTGAAGTG	FAM	GO327461.1
GM825	AG	2	9	18	60.04	406	AGGGTTGCGGATCTCTTGTAT	TCCTTTGGACCTTCCTCTGTT	HEX	GO329023.1
GM826	TTA	3	5	15	60.05	412	TCCTCAGAATTCCAGATACCG	CCAGCATACCCCATCACCTAT	FAM	GO332033.1
GM827	TTC	3	5	15	60.035	412	CACTCACATCCACCCACTCTT	AACCTTTCCATTTCCCATGAC	HEX	GO337174.1
GM828	GGC	3	5	15	57.925	465	AGGATTCCATGGATAGAAGATTT	AAGGAGCATGTGTGTTCAATTT	FAM	GO339389.1
GM829	TC	2	9	18	60.165	420	CACGCTTCTTGATTCTCTGGA	ATCCGCTCGAGACTGATCATA	HEX	EZ721041
GM830	TC	2	8	16	60.545	400	AGAAGATTGCAGAAGGGAGGA	AACGGCTCCAATAGTCATGGT	TAMRA	EZ721237
GM831	ATA	3	5	15	59.395	453	GGTAGCTGAGTCTTGAACAAACA	GGTTTCTGTTTTCGGATTACCA	HEX	EZ721679
GM832	TCT	3	5	15	59.84	401	TGGGAGTGTCTTCCTCTCAAA	CCAGAACCTGTTCTCTCATCG	TAMRA	EZ722009
GM833	TAC	3	5	15	58.985	407	TTTCTCGTTCTCTTCTGAATCAA	CTCAATGCGTTCACAATGAAA	FAM	EZ722052
GM834	GCT	3	5	15	59.845	407	TGGCAATCCTCCTAATCAAAA	CTGCGTTTGAAGAACCACAAT	HEX	EZ722061
GM835	GGA	3	5	15	60.44	401	GACAACAACACCTAAGCAGCAA	ATCGATGGAGTTGTGGTGCTA	FAM	EZ722087
GM836	TGT	3	5	15	59.855	411	TGAGCTCAAAGCTGAGGAGTC	GGATAACTCGGTTGACATCTCC	FAM	EZ722112
GM837	ATT	3	5	15	59.525	418	CATGTGCCTTTGTGCTAATCA	TTCTTCTGAGGTTTGGGACAG	HEX	EZ722579
GM838	TTC	3	5	15	60.17	409	AAGCTGTTGACGGCATAGTTG	AGGCGAGGACAGCAGTTAAA	HEX	EZ722709
GM839	CTT	3	5	15	59.485	414	GAGAGGTCCCAAATGTGAAAA	TCGATCTGGAGTGAGAGATTCA	TAMRA	EZ722741
GM840	GT	2	9	18	60.205	415	GCAGCATACAAGCAATCCACT	TTTGCCATTTGCTGTTCTACC	FAM	EZ722997
GM841	CTT	3	6	18	59.42	418	GGGGAAAACAGAAGGATAAACA	GCAATGGCGAGTTAGAAAAGA	TAMRA	EZ723351
GM842	AAG	3	5	15	59.31	420	GGGGTTTCAGAGACACAGAAC	TCGAGCAATCACAGCCTCTAT	TAMRA	EZ723385
GM843	TCT	3	5	15	59.875	414	GGCTGCTTCTTCTTCCTTTTC	TCAGCAACACCAACATCAAAA	FAM	EZ723451
GM844	TA	2	8	16	59.915	419	GGCAAAATTCATCAGTTCCAA	TGACAAGGGAGCACTCTGTTT	TAMRA	EZ723474
GM845	AGA	3	6	18	59.9	415	TCTCCGCTCTCGTGTTGAG	AGTGATTCCAGGGATGTCAGA	HEX	EZ723696
GM846	AGC	3	5	15	59.94	419	TCCCTATTTGTTGGGTCGAG	CACTCTCATTGGCCATTTCAT	FAM	EZ723808
GM847	AGA	3	6	18	59.945	409	AGTCAGACCCGAAACTGGAAT	CTTGAGTTGTTCCCTCTGTGC	TAMRA	EZ723916
GM848	GA	2	9	18	59.855	403	TTGTGGTTCCTCCAACACTTC	AGTAAACGGAGCCCTTCTCC	TAMRA	EZ724098
GM849	TTC	3	6	18	60.27	426	CGCCAAAAGAAGAAGAGAAGC	ATCCCCACCAACAATACATGA	HEX	EZ724263
GM850	CTG	3	5	15	60.24	409	AGTGCAGCTCATTCAAAATGG	CCAACGAACATGATGAAAACC	FAM	EZ724268
GM851	GAA	3	5	15	60.25	409	TTCATTCGGCGGTGAACTAT	AAACTTGCAACTTGGATTCAAAA	HEX	EZ724272
GM852	TTG	3	6	18	60.415	420	AACATCACCAGCGAAGAGATG	TTTTGCACAATTGACACATGC	FAM	EZ724440
GM853	GTG	3	5	15	60.27	416	CACCACCACCACCAGAAGTAG	CCCGTCTCCTTTATTTCTTGC	HEX	EZ724646
GM854	ATC	3	6	18	59.855	417	TTGCTTGAGCCTCTTGATTTC	ACACATTGATGCAGATGCAAA	TAMRA	EZ724654
GM855	TTC	3	6	18	60.015	411	TACACTCCCCACTCCTTCCTT	GCTTGGACAGTTGTCTGCTTC	HEX	EZ724750
GM856	ATA	3	6	18	59.875	404	GGTCAAGTGACTGAGGGAGTG	GCTCCACGTTACACGGATAAA	HEX	EZ724791
GM857	ACA	3	5	15	59.955	445	AGAGGCAAGGCATGAGTGATA	CAGAGACAATGGGATTCCAGA	TAMRA	EZ724825
GM858	CCA	3	5	15	59.89	406	ACACAATGTTCTGCCTTTGCT	ACGTTTCAGGGAGATCAAGGT	TAMRA	EZ724903
GM859	GA	2	8	16	59.93	408	GCATCGAAAATCTCAATGTCTG	AAGAACTGAAGTCCCTTGTGGA	TAMRA	EZ724915
GM860	AGA	3	5	15	60.465	447	CCATGTAGAGGTAGCGTGGTG	CAAAGGCCAAAGCTTTTCTTC	TAMRA	EZ724917
GM861	TC	2	9	18	59.525	408	TATTATTGCCAACCCGAAGAA	GGAGTCGTAGAAGGTGGAGGT	FAM	EZ725046
GM862	AGA	3	6	18	58.84	404	TGCAGTTGCAGTTCTCTGTTC	TCCACCTTGTCTTCTCTCTCC	TAMRA	EZ725253
GM863	TCA	3	5	15	59.23	423	GCCATTAGCAATTCCTATAACCA	CAGAAGTCACAGCATCTGCAT	FAM	EZ725402
GM864	GAT	3	5	15	60.07	405	TCTCTTTCCCGGTTCTCATTT	TCCTCAGGATCAGCTTCTTCA	HEX	EZ725584
GM865	CAG	3	5	15	59.525	405	GCTGATCAGGTTGGACAAGTT	TTGCTCTGATTTTGATGCCTTA	TAMRA	EZ725962
GM866	AGA	3	6	18	59.625	409	TCCAAATGGAAAATACCTTGC	AAATCCTCCACCGAAGATGAC	TAMRA	EZ726365
GM867	TCA	3	6	18	60.22	401	CTCCAACACGAAATCACTGCT	ACCCGAAGGAGATGAGAGTGT	HEX	EZ726365
GM868	TGA	3	6	18	59.975	406	CAAGCAGAGGATTCAAAGGTG	TTCCACGTCCAGATTCATAGC	FAM	EZ726428
GM869	TTA	3	5	15	60.635	414	CGCACCTTACATGGGTCATTA	GCTGGATGCCATAGAAACAAGT	HEX	EZ726812
GM870	TCT	3	6	18	60.085	420	CTATGCCTCTGCCAACCTACA	AGAAAGGGGCGAGTCTTACTG	HEX	EZ727011
GM871	TCC	3	5	15	60.075	450	CGGCATCAAAGTTCAAAGAAA	GAGAATGTGGGGATCAGTGAA	TAMRA	EZ727109
GM872	TTC	3	5	15	60.04	407	CACCCCTTCATTGATTCACAC	TGATGAACTCTGGTGCAGATG	TAMRA	EZ727488
GM873	GAA	3	5	15	59.29	431	CGGGGTCTCTTACATCTTCAG	GCCTTTGGAACTTTAGGCACT	FAM	EZ728104
GM874	TGA	3	6	18	59.97	406	ATCGCCGCTCAAGGTCTAT	CACAGAAGGAGCCATGTCATT	HEX	EZ730386
GM875	CGT	3	5	15	60.315	410	TTTTGGTTGAGCCACTCCAT	CTGGATTCAACCATGTGCTCT	FAM	EZ730662
GM876	GAA	3	5	15	59.465	408	TGTTGAACAATGATAGGCAAATG	ACATCAACCAGACTTCCGAAC	HEX	EZ731117
GM877	ACA	3	5	15	60.145	417	ATCAAAGAGGCACAAGCCATA	CCATCATCATCACCGCATAAT	FAM	EZ731390
GM878	CT	2	9	18	59.44	424	GTCGTCTTCATCCCCATGTTA	TTCTCTCCTTCAATTCCCATTT	TAMRA	EZ731516
GM879	TTC	3	5	15	59.95	414	TGGTATCAACGCAGAGTAGCC	GGCGTATAGAGGAGGGACAGT	TAMRA	EZ731897
GM880	TTA	3	5	15	59.03	445	TAACACTTGCTGTGCAGATCG	CGAAGTAGGTAGCTGAGTCTTGA	FAM	EZ731923
GM881	TAA	3	6	18	58.775	430	CAGCATCATCCATCAAGAACA	CCACTAAGAAAGGCATTGTCA	FAM	EZ732091
GM882	CAT	3	5	15	60.09	407	CTCCTCAGCCCCAATATCAAT	TAGCCTTACACCAAGCCAAGA	FAM	EZ732234
GM883	CGC	3	5	15	60.04	411	CGTTACAGAGGCGTTAGGAAA	CGCGTCAAAGAACATAACAGG	TAMRA	EZ732260
GM884	TTC	3	5	15	60.03	401	GCCGCAATTAACACTGGAATA	TTCCGCTTCCTCTTCTTCTTC	TAMRA	EZ732365
GM885	GGC	3	5	15	60.165	416	TCCTCCTAAGACCGAGATTGG	CCCAAAAGTCTTTGCCTCTTT	TAMRA	EZ732387
GM886	GGA	3	5	15	59.945	424	ATTCTTGTTGTGCGATCTTGC	TTTGGGTAGTCCTTCCACTCTC	FAM	EZ732463
GM887	GTG	3	6	18	60.49	420	CGGGGAACGCATAGTTATTTC	TTCCAGCCACAAGTAAACTGC	TAMRA	EZ732836
GM888	GAG	3	5	15	59.525	406	GCTTCTCAAATTTTCCAGCAA	CAGACCCAACCACCACATTAT	TAMRA	EZ732934
GM889	GGC	3	5	15	59.525	441	TGACACAACAATCCTCATCCTC	TTCAAAATCTCAATGTCATCCTG	TAMRA	EZ732956
GM890	TC	2	9	18	59.445	413	CATGGCTTCCCATTCTTCTTA	GGCACATAGTTGCAGGCATA	FAM	EZ733541
GM891	TTC	3	5	15	59.875	421	AACGTTCAGAGTCGCCATTAC	TGCTTTATTGTCCCAAGTGGA	FAM	EZ733854
GM892	TTG	3	5	15	59.9	405	GCACAGAAAAGGAACACCACT	CAAATTGGACCATTGATGGAA	FAM	EZ735720
GM893	TTC	3	5	15	60.395	404	TTGGTTGGAGGTCTCACACAT	GACTATGATGCTGCGAAAGGA	FAM	EZ736669
GM894	TGC	3	5	15	58.97	424	TTCACCCCTACTCTTCTATGAGG	AGCCAGTGACATGATGTTTCA	HEX	EZ736759
GM895	ATT	3	6	18	59.5	411	ATCCAGCCAACATACATCTGG	GGGGCAGGAGGTTATATTGAT	FAM	EZ736898
GM896	GTC	3	5	15	60.16	409	CGTCACCATCCTCTTCCATTA	TTCTTTGACGATGACGAGGAG	FAM	EZ737073
GM897	GAG	3	6	18	59.725	402	CCTCAAATGCCTGGTTGTAAA	GCTGCTCATCTTCACCCTAAA	HEX	EZ737177
GM898	CAG	3	6	18	60.01	400	GCGGACACATACACATCGAG	TGGCCTTGGTAGAGTCGTAGA	FAM	EZ737597
GM899	TGG	3	5	15	60.175	402	TGACGTGGAGTTGAGCTTCTT	ATGGCTCCACGTGTGTACATT	TAMRA	EZ737738
GM900	GA	2	8	16	60.36	402	CACCGAAAACCCTAGATCACA	AGACCGCGATCAGGATTAGAG	FAM	EZ738022
GM901	TTC	3	5	15	60.155	412	GCGCAAAGCATAGCAAAATAG	TGAACAACTCAAAATGCGTGA	TAMRA	EZ738045
GM902	AGG	3	5	15	59.97	435	CGCTCGAAAATTGAAACTCAC	GGCGAGTACGTACGGTAACAA	HEX	EZ738507
GM903	TTC	3	5	15	59.96	418	TTCCCTTCGGTTTCTGATTTT	CCATTTCAGCAACCAGAACAT	FAM	EZ739646
GM904	AGG	3	5	15	59.99	401	TCAACCTCCTCCTCCTCAAAT	TCGACACTGATTTCCATTTCC	FAM	EZ740058
GM905	TGA	3	5	15	59.99	419	ATGAAATCGATGCAGATCCAC	AAAGAAGGGCCTCAAAATCAA	HEX	EZ740291
GM906	GGT	3	6	18	59.09	435	TGGGTGAAATCATTCTCTTGTC	TGGATTCTTCTTCTTCTTCTTGC	TAMRA	EZ740428
GM907	AGA	3	5	15	59.655	437	CTCCTTTCCTTGGCTTCTTGT	GCCATTAACTCCATGTCCAAG	HEX	EZ740789
GM908	AG	2	8	16	59.265	428	GGAAACGACAGTACACGAATCA	TCACTCTTAACAAAACCAACTCG	TAMRA	EZ740901
GM909	TCA	3	6	18	60.02	434	TCACATCCAAGCACAATTCAA	CCATCATCAATTTGCTTCAAAA	FAM	EZ741520
GM910	GA	2	8	16	59.805	409	GTTGTTGTGGAAACGGAAGTG	CCACTGAAGGATCTTCATTTCA	HEX	EZ741531
GM911	GGT	3	5	15	59.96	410	TCATCCAATGAAGCTGAAGGT	CCCAAAGTACCCCTCATCACT	HEX	EZ741604
GM912	CTT	3	5	15	59.715	407	GCACACTCAACAAAAGAAAACTG	TCCTATCCGCGGAGCTTAG	HEX	EZ741973
GM913	GGA	3	5	15	59.595	402	CACAACACTCCTGTTGTCCAC	CAATCACAATCTCCGCACTTT	HEX	EZ742315
GM914	GCC	3	6	18	59.005	412	AATTGGCCTGAGTTTTCATCA	TCGGAAGAACTAAAGGATTCG	FAM	EZ742607
GM915	GAC	3	5	15	60.175	414	TTGCTTTCAGCATCTTCTGGT	ATCGGTCCGTAGTCTTCATCC	FAM	EZ742784
GM916	GA	2	8	16	60.06	439	GAAGCTGATCGGGGAAGAG	GGCAGATCTGAAGATGATGACA	TAMRA	EZ743018
GM917	ACA	3	5	15	59.145	400	GTATTGGTGGAGGGTTATTGG	CTAGGGTTTGGCTTCACATCA	HEX	EZ743944
GM918	AAT	3	5	15	60.07	406	CCAACAGACGAAGAACCAAAA	AGCGTCTTTGGACCTAATGGT	FAM	EZ743973
GM919	GAT	3	6	18	59.47	462	TTTTCGTTAGGAGGAGCCACT	TGATCATAAAAGTGCACCCTAAA	TAMRA	EZ744120
GM920	ACA	3	5	15	58.605	400	TCAATCCAACATAACTTTCATCA	GTCTTCTTGGTTTGTTTTCGATG	TAMRA	EZ744423
GM921	ATT	3	5	15	59.28	406	CACACAAATCACAAATCACACC	GCGAAGCAGAAGCGTAGATT	HEX	EZ744650
GM922	GTG	3	5	15	60.115	415	CAAACCACCAGAAGAACCAGA	GAGCATGAAAGTGGAAACCAA	TAMRA	EZ744763
GM923	CT	2	8	16	60.285	418	CCTTGCTTTTCCCATTTGATT	CATCAGGACTGATTGCTTCGT	HEX	EZ744967
GM924	CCG	3	5	15	60.1	402	GCAAAGCTTGTACCACTCTCG	ACGAACAAATCAGAGCCATTG	TAMRA	EZ745318
GM925	GAA	3	6	18	60.545	403	AGTGTCGTGTCATCTGGAAGC	CTCTCATGGAAGAGGGCAACT	FAM	EZ745552
GM926	GAT	3	5	15	60.065	416	TTAACAATCATGGCTGGTGGT	ATTGGGGAATCAGAAGGAGAA	FAM	EZ745708
GM927	AAT	3	5	15	59.965	410	GGTTCTTCGCATCAACATCAC	TTGCAGTCACAGTTAGACCACA	TAMRA	EZ745708
GM928	CTG	3	5	15	59.65	406	AAGAGGATGGCGAAGTTCAAT	TCTATTCCACCATAGCATCAGC	TAMRA	EZ745730
GM929	TAA	3	5	15	59.515	449	TGCATCACAGAAGGGCTAAAT	ACCTTTGGTGCCCTAGCTACT	TAMRA	EZ746226
GM930	ATG	3	5	15	59.9	491	GCACCTGAATGACACACACAA	TCTCCCACTCAACACAAAACA	FAM	EZ746393
GM931	TCT	3	5	15	59.665	418	GCACATCACCTTCCCATACAT	CGTGTGTTGGAAATTGTAGCA	TAMRA	EZ746693
GM932	CCT	3	5	15	59.94	415	CAGAGAGCGCTTAGCTGAAAA	CGAAGAAGGGAAGGAGTAGGA	FAM	EZ747434
GM933	GGT	3	5	15	59.715	402	GGTGACGCCAGCTACAACTAC	ATCACCATCACCATCTCCATC	FAM	EZ747529
GM934	GT	2	8	16	58.515	414	AGGTTAAATCTTCCACCATTTG	TGGATCCTTAACCCAACAGTG	HEX	EZ747568
GM935	TG	2	8	16	59.545	415	AGCACATCGTGAGCCTCTTT	AATACACAGACAGCACCACCA	HEX	EZ747776
GM936	TTC	3	6	18	59.915	423	CCCCTTCTCATTTCTTACACACA	GTGCTGTTATGTGATCCACCA	HEX	EZ747891
GM937	CCA	3	5	15	60.1	411	CTATCACTTCCTCCACCACCA	GGAGGCATCAAGTGCTATTCA	HEX	EZ747902
GM938	GCT	3	5	15	59.87	417	TTTTGTCTTGGTTGGCTAGGA	TAATACTCCGCCAGTGACACC	HEX	EZ747905
GM939	AGA	3	6	18	59.975	403	CACCATTCACAAAAGCAAGGT	TCCCTTTGTTGAATCCTCCTT	HEX	EZ748044
GM940	ACT	3	6	18	59.545	430	CTTTGGCATCAACATTCATCA	TGAAGATGCCTGAGAAGAAGG	HEX	EZ748142
GM941	AAG	3	5	15	59.765	412	GGCCGGGGATTACTCATTA	CACGCGAGTGGTACAGTCATA	HEX	EZ748415
GM942	GAA	3	5	15	59.95	434	GGGAATTTCACCACTGAGGA	AGCAAGTGGAAGAGGAAGAGG	HEX	EZ748566
GM943	GTT	3	6	18	59.91	413	ATGACGAGGTTCCGTAAAACC	CATAGAATTTGGCGACACTCC	HEX	EZ749469
GM944	AGA	3	6	18	59.455	443	CGAATTTTGGTAACGACTGGA	CCACTCTCTCTTGACCCAAAG	FAM	EZ750772
GM945	TAA	3	6	18	58.925	416	CCTCACAATTTGCAAAAGCAT	TTGCCAAAGCATTTTAGAGAA	HEX	EZ751089
GM946	ATT	3	6	18	60.01	428	AACCACGTGTCGTATTCCAAC	TCCGGAAAATTTTGATCCTTC	FAM	EZ751188
GM947	TCC	3	5	15	60.37	413	GTTCGGAATCGTCGTTCTTCT	CGGAAGATGTGAGGAGGTACA	TAMRA	EZ751589
GM948	CAC	3	6	18	59.96	411	TGTTCGATGAAATTCCCCATA	AAACGAGGTTTTGAACAGCAA	TAMRA	EZ751589
GM949	AAG	3	6	18	60.29	425	CGGTGACGACTCTGATAATGC	CCCTATATGGACCCCACTCAT	HEX	EZ751622
GM950	CCA	3	6	18	59.915	415	TCCCACAAACAACAACAACAA	GTTGCCGAAAATTGAAAATGA	TAMRA	EZ751742
GM951	ACC	3	6	18	59.85	403	CCACCACCACCATTCAATAAC	TTGCAGACATGTGTGGAGAAC	TAMRA	EZ751742
GM952	TCT	3	6	18	59.92	419	CCTAACAAGCCAACCACTCAA	AGCTGAATTGTCCCAGAATCA	TAMRA	EZ751751
GM953	GAG	3	6	18	60.115	409	TTCGTTGTGCTCTAAATTCCAA	TGCGAAACCCTAACAAAATGA	TAMRA	EZ751958
GM954	AAT	3	5	15	59.985	410	TCTTTGGCACTCACAAGGTTT	GGGTTACCATTGAGGATGCTT	FAM	EZ752381
GM955	CAG	3	6	18	59.93	415	TTCCCTAACGAACCTCCCTAA	CATCGGAGCGTACCTACTCAG	FAM	EZ752441
GM956	CCA	3	5	15	59.645	406	TGCTCTTCTCTCATCCCTCAA	GCCACTGGTCAGCTGAATTAT	FAM	EZ752548
GM957	TAG	3	6	18	60.4	420	AAAGACCATCATGCCCTCAAT	GCTACCAAGAATGGCATTTGA	FAM	EZ752637
GM958	TTC	3	5	15	59.755	441	TGATTCTTCCCATTACGTTTTGT	GCCAACATTTGTTGAAAGAGC	FAM	EZ752751
GM959	AAT	3	5	15	59.395	413	CAACTGTTCATTTACCCAGGAA	TGCTGATGACAAGGTGTTTAGAA	FAM	EZ752782
GM960	TAT	3	5	15	60.685	414	CAAGGCACAAGAAGGACATTG	CGGCTGTTACTGTACAGAGGAAA	TAMRA	EZ753096
GM961	TCA	3	5	15	59.495	410	AAAAGATTGCATGGGATTTGA	TGGTCAAAGATTTATGGCAAGA	HEX	EZ753157
GM962	GGA	3	5	15	60.24	417	CTCTGCGTTGATACCACTGCT	GATGAGTGCAAGAGCAAGTCC	TAMRA	EZ753720
GM963	TCT	3	6	18	59.985	414	CGTTTCACTCTGCTCAGCTTC	CGTGTTTTCTCAACACCACAA	FAM	EZ753796
GM964	AGA	3	5	15	59.87	406	TTTTCCCTCCTCTTCAATACTCC	TCAGCTTAAACTTTTGGGATGAG	HEX	EZ755143
GM965	GAC	3	5	15	59.99	434	AGGTGTTCGAGCTTAGGGAAG	CATGACGATGATGAGATTGAGAA	TAMRA	EZ756295
GM966	GAA	3	5	15	59.885	465	TTCTTCTTTCTCTCCCTCCTCA	GGGACCCACTACTCCTCCATA	HEX	EZ756446
GM967	GGA	3	5	15	59.645	400	AAAAGCCCTCTTCCACTAAGC	AGAAGTTCTTTACCCCGAGCA	FAM	EZ756537
GM968	AAG	3	5	15	60.16	421	ACGCAGCCTATAACATGATCG	TGGTTAACCGAAATTGCCATA	HEX	EZ756573
GM969	TTA	3	5	15	59.17	426	GAAACACCACCACCACTTCAT	TTTTGTTATTCCAAACCATAGCA	TAMRA	EZ756743
GM970	AAG	3	5	15	60.265	403	AAGGGATTGGAACACTTTTGG	ACTACTGCTTCCTTGGCTGGT	FAM	EZ756869
GM971	GAA	3	6	18	59.385	400	TACCCTCCAAATCTTCGCTTT	GGAGAGAGAGAGAGCAAAATCC	HEX	EZ756952
GM972	AAT	3	5	15	59.945	412	GGCCATAGAGCAGTTACAATGA	AGCCATTGGAGAGTCTTGTCC	TAMRA	EZ756980
GM973	AGA	3	5	15	60.4	406	GTTGCATTGCATCACTTCCTT	GCGCTTTGTCACATTTTGTTC	TAMRA	EZ757128
GM974	GAA	3	6	18	59.725	410	CGAAGACGAAGGAGTTCATTG	AGGCCTTCCTTCCACTGTATC	TAMRA	EZ757158
GM975	GTG	3	6	18	60.045	421	ATAGCTTCAGCCTTTCCAAGC	CCCCACTGCAACCACTTC	TAMRA	EZ757245
GM976	ATC	3	5	15	59.54	405	TGATGAAAATGGAGAAGCACA	AGTCCCCACACCATCTTCAC	HEX	EZ757250
GM977	ATT	3	5	15	60.215	410	CATTGAATCCGGAACTAAGCA	ACTTGCATCCGAACCATCATA	FAM	EZ757490
GM978	TTG	3	5	15	59.58	414	AAGCCAAAACTCTTCTCTGTGG	CGGGGATTGATTAGGTTGAC	HEX	EZ757971
GM979	GTA	3	5	15	58.13	413	AGCTGTCAACCATTACACATACA	GGTTGCCATTTTACTGCATTT	HEX	EZ758582
GM980	AAG	3	5	15	59.81	416	GAAGAGGGAGAGGAAGGTGAG	GCCACAAGAATACCCCAGATT	TAMRA	ES758104.1
GM981	AT	2	9	18	58.16	431	GGCGAGCAGTATATTTAAGTTCA	TCTTGACTTGAAAACAAAAGTGC	HEX	ES758183.1
GM982	TC	2	8	16	60.31	411	CTCAGGTCAGGTCATCAAGGA	GCAAGTTCAGAGCCATTCAAA	FAM	ES752001.1
GM983	TC	2	9	18	60.055	400	TGTTGAGGAGTATGCAAAGCA	GGTTCCTGGCAAAGGTCTCT	TAMRA	ES755075.1
GM984	GA	2	9	18	60.265	427	TTGAGGATGCTGACGTACTCC	CCCATGCTGTAATGGTACTGG	TAMRA	ES756220.1
GM985	CCT	3	6	18	59.955	412	CCCCTTCATTCTTTTCCTTTC	GTGAAGGAGGATTCGGATGTC	FAM	ES761324.1
GM986	GAA	3	6	18	59.94	402	AGCCAAAATGGGCTATACGAT	TTTCTTGTGGCTCTTGTGCTT	HEX	ES768366.1
GM987	ATC	3	5	15	58.215	440	TGCACACAACAACAACTACAAG	TTGTTGTTTGGGAAGCTAGAGA	HEX	ES767067.1
GM988	ATG	3	6	18	60.2	418	GCCACTTCTCAAGGAATGACA	GGAGGAGGACCATCATCAAAT	FAM	ES710330.1
GM989	TCT	3	5	15	59.44	412	ATTCAATTCATGGCTGGTAGG	TTCTAGGCACACTGCACACAC	HEX	ES721684.1
GM990	ACC	3	6	18	59.685	402	TCTTTGACTTCATGCCGAGTT	TCCCTCAATTCATCAGACGAT	TAMRA	ES712288.1
GM991	TCT	3	5	15	59.71	409	CCATTCGAATACTGTTCCTCCT	GTATGGTGAACGGGGAATTTT	FAM	ES724017.1
GM992	CTT	3	6	18	60.09	415	AGGAAGCAGCACAAACCTCTT	CTTTTCGGTGTCTCCACTCAC	HEX	GO257534.1
GM993	CTT	3	5	15	59.895	411	CGCTAAAGCTACCTCCTCCTC	CCGATTCCCCAGTTATAAGGA	HEX	GO258628.1
GM994	TTA	3	5	15	60.19	415	TGGTCGATGATGTTGTTCTGA	TCGAATGACAAGTTTCGAAGTG	TAMRA	GO260969.1
GM995	TG	2	8	16	60.14	408	GAGGAAGCGGATTAGTTGAGG	GAAAGCTACCGCTGTCAAGTG	TAMRA	GO261040.1
GM996	ATC	3	6	18	59.985	408	CACAAAAGGAGCCATGTCATT	AAATTGCCGCTCAAGGTTTAT	FAM	GO261364.1
GM997	CTC	3	5	15	60.29	409	CTTGCCTACCTCAACATCAGC	AAATGGCATGGCGTAAATCTT	HEX	GO261798.1
GM998	ATC	3	5	15	59.87	414	GCCTCTTCTTCTTCCCCTCTT	AAGGAAGCAGAGGACTTATGACA	TAMRA	GO262497.1
GM999	CTT	3	6	18	60.21	411	TCTTCGCGTTACCTACACCAC	GCACACAATTATTGGGCAAAC	TAMRA	GO262734.1
GM1000	ATG	3	6	18	60.25	460	CAGCCCCTTTCTTTTAATCCA	CATTATGAGGGAAGCCAGACA	TAMRA	GO263416.1
GM1001	TGA	3	5	15	59.695	440	CCTGATCTTCAATTCCCTTCA	TGAAGCTGAACCTGTGTTTCC	TAMRA	GO264878.1
GM1002	AAT	3	5	15	59.55	402	TGAGCAACAAACAAACAAACAA	CATGCATTATTCCAGCCATTT	FAM	GO264953.1
GM1003	ACC	3	6	18	59.935	412	TTCGCATACCGACTACAGCTT	CATCATCGTCTTCGTCCATTT	TAMRA	GO265996.1
GM1004	ACA	3	6	18	60.255	402	TGCACCTCGCTTTAGACTTTG	GGTGATTCGGATACGTGAGAA	HEX	GO267488.1
GM1005	TGG	3	6	18	59.57	453	GGGTCAGATTGATGGATGAAG	CCAAACCGTGAGACAAGCTAC	TAMRA	GO268396.1
GM1006	GTG	3	5	15	60.025	408	GTTTGGGGAAGGACTATGGAA	ACATTAAGGCTCCGTTTGGTT	HEX	GO268801.1
GM1007	AAG	3	6	18	59.995	426	TCGCGAATAACGAAGAAAGAA	ATTCCACTGACGTTGTTCCTG	FAM	GO269315.1
GM1008	AT	2	8	16	58.95	402	GGAGTGGCAATAATAGAAGAAGG	TTGATGAGAATGCAACAATGG	TAMRA	GO323188.1
GM1009	CTC	3	5	15	59.58	411	TTTCCTTCTTTCCCTTCTTCTTC	CGTTGTTGCCGTTAAACTGA	FAM	GO323801.1
GM1010	CCG	3	5	15	60.32	401	CCCATGTCCTCTTTCTTTTCC	CAAATCGAACACATGCTGTCA	HEX	GO323801.1
GM1011	GAC	3	6	18	60.115	421	ACGTTTCGATTTCATGTCTGC	GGGATCACTGGTGACAGAAGA	FAM	GO323950.1
GM1012	TCT	3	5	15	59.905	401	TTCCCTGCAATTCTAGGGTTT	ATGCACACGGTATCAACATGA	TAMRA	GO324816.1
GM1013	CTT	3	5	15	59.33	445	TGGATCTTTGTGCTAGAAGCAT	CAACATCCATCTGGTTTCCAT	HEX	GO325279.1
GM1014	GAT	3	5	15	59.785	406	TTGTGCAATGGAGGACCTATC	GGCATTACAAAGGAGTGAACG	FAM	GO326337.1
GM1015	CTC	3	6	18	59.82	402	TTACCTCTCTGCAGCCATCTC	GAATGCTTGGACCCAGAAAA	FAM	GO327262.1
GM1016	AAT	3	5	15	59.805	401	CAACCTTCCAAAACATGCAAT	CTCTCATGAAGCCAGCTCAGT	FAM	GO327270.1
GM1017	CTC	3	5	15	60.58	407	CAGTTTCCAGTGTCGATTTGC	GAGATGAAGTTTTGGCCGTTT	TAMRA	GO328413.1
GM1018	ATG	3	6	18	60.095	420	AGCGGATCTGAAGGGAATAAA	TCAAAGCACCAACAACAATCA	HEX	GO328890.1
GM1019	AT	2	9	18	59.83	425	CCAAAATGGGCACTAAAACAA	CGTAACTTGTGTGCTCCAACA	TAMRA	GO331954.1
GM1020	GAT	3	6	18	59.455	407	TTCCTTCTTTTCTCACTTTCTGC	AGGAAGGTTCTGGAACTGAGG	FAM	GO333753.1
GM1021	ATT	3	6	18	60.065	407	CAAAGCACCCATGGCTAGATA	ATTTGAGCTACACCGAGAGCA	HEX	GO334837.1
GM1022	ACA	3	5	15	59.92	496	GAGGCCTGAGTGCTAATCTCA	ATGGCGTTGTTTGATTCATGT	FAM	GO335362.1
GM1023	ATC	3	5	15	59.56	416	AGAGTTCTTGGTGGAAGCACA	GAGTTCTTGATTGTGTCCGAAA	FAM	GO335698.1
GM1024	ATA	3	5	15	59.84	401	AAAGCGTCAGCATTAAATAGGC	CGTTCGTTTTGGTTTTGTGAT	HEX	GO335940.1
GM1025	TTC	3	5	15	60.36	402	CCTCACTCCTTCCTCACCTTC	GCAACCATCGAGGAGGATAGT	HEX	GO336932.1
GM1026	GAA	3	6	18	59.635	406	ACATCGCAGATCAAAAGGAGA	CGGATTCGAGTCTCACTCCTA	HEX	GO337395.1
GM1027	TTC	3	5	15	59.79	403	AAATCCCTCTCTTCGCTTCAA	AAACCGAACCATCTCATAAACC	HEX	GO340717.1
GM1028	TCG	3	5	15	60.3	302	TCAACCCTCTCCCTCTGACA	CAGAGAATCGGGAGACCAAG	HEX	EZ723011
GM1029	CTT	3	5	15	60.12	271	TAACACCGAGAAGGGAAACAA	CAGGTTTTGAGCATGGATCAG	FAM	EZ723912
GM1030	TCT	3	5	15	59.33	252	AGGCTGATCAAAAGGGTTTTC	CCCTTGCTTTTCAATGATGTT	TAMRA	EZ730463
GM1031	TCC	3	5	15	59.765	252	CGACAGCAACATCAAACTCAC	GGTGGTGAAGAGAATGGGATT	FAM	EZ732264
GM1032	CTA	3	5	15	59.49	252	CCAACCAACATTTAGTACCCTTC	GGTTCAAGCTTGTGCAATGAT	HEX	EZ733933
GM1033	CAT	3	6	18	59.87	256	CCCCTTCCCTAACTAGCATCA	TGGAAGCAGAGGAGAGAGAAA	TAMRA	EZ734838
GM1034	AGA	3	6	18	59.725	252	TCACAGAGACAAGGAGCACAA	CCAATTGCCGACACCTAAATA	TAMRA	EZ734956
GM1035	AGC	3	5	15	59.88	250	TATTTGATCTCGGACCCCTTC	CTGTCTTCTTGACGCTTCCAT	TAMRA	EZ737725
GM1036	ATC	3	5	15	59.88	250	TGCAAGAAAATGAAAGGTGATG	GTACTTGTTACTGGCGGATGC	FAM	EZ738316
GM1037	TAA	3	5	15	58.765	296	CATTGGCTGGGCATTTATATT	TGGTGTTTCAAATAGCAGTGG	TAMRA	EZ738632
GM1038	TTG	3	5	15	60.24	255	ATTCTGGTTGCTTCTGTGCTC	TGTAATTGATGCCGAAGATGC	HEX	EZ738853
GM1039	AGA	3	5	15	59.705	251	GGCTGGAAGGATACCATAGTCA	AAAAGATGTTTTGCCCCTTAAA	FAM	EZ738966
GM1040	GAG	3	5	15	60.285	251	TTGATGGTGCCTCTTCATACC	CTGCTCGATTTCCATGTTTTG	HEX	EZ739638
GM1041	CAA	3	5	15	60.355	268	CCAATTCTCGTTGCTCTTTCA	GCAAAGGCATTTCCTGCTAA	TAMRA	EZ739808
GM1042	CAG	3	5	15	58.945	252	CTGTAAACCCTAAACCCCAAA	CCAACGGATTCAGGTTGTTTA	FAM	EZ740564
GM1043	TGA	3	6	18	60.45	258	GAATTCAGCTTGTGGATTGGA	TTGTTGTTGTTAGGCCACCAC	FAM	EZ740999
GM1044	CAT	3	5	15	60.03	251	TCATCTGCAACGACACTACCA	GAGGAGCTAAGGGAGCTTGAG	TAMRA	EZ741725
GM1045	TTC	3	5	15	58.335	262	AGTAGCAGTTGTGGGAATGGA	TGTTGTTACCATAAGATCCATGA	TAMRA	EZ744070
GM1046	CTT	3	5	15	58.695	266	GCAACATTCTCTTCCCTCTTTC	AAATTTGGTGATTTAGTCGGAAT	HEX	EZ745535
GM1047	ATA	3	5	15	59.915	305	CCCCAAACTCCAATTCCTAGA	TCCAAAGGGTCAAATTTCTCA	FAM	EZ746639
GM1048	AAT	3	6	18	60.055	250	TGAAGGATGGTGGAGAGAGG	AAGAAGAAAGGCAGTGGACTTG	HEX	EZ747428
GM1049	AT	2	8	16	59.975	271	TTTTAATGCACGAAGCCAATC	CACACCCCGTCATAGGTTCTA	HEX	EZ747907
GM1050	GAT	3	5	15	59.35	256	GGACAAGCATGGATGGAACTA	CTCGCTCCCTTCGAACTACTA	FAM	EZ748020
GM1051	TAG	3	6	18	59.71	259	GTTCCGTCTTTGAAACGAATG	TTCAACTTGACCCCACAATTC	TAMRA	EZ748417
GM1052	TTG	3	5	15	59.41	259	TTTTCTTCACCAAACCCTTCA	GTTGGGTGGTAAAACACAAGG	FAM	EZ748473
GM1053	TAA	3	5	15	59.035	256	GCGGCCAATAATGTTCAGATA	AAGGCATACATATTTCTGGGACT	HEX	EZ749926
GM1054	GTT	3	5	15	60.26	251	ATCCGGCCCTTTCCTACATA	TATCAACGACCACCACAAACA	FAM	EZ751325
GM1055	TTC	3	6	18	60.36	269	GCTTCCGGGTGTTTCTTCTTA	TTCCTTTTCGGTTGCCTTACT	FAM	EZ752606
GM1056	AGA	3	6	18	60.285	253	GGCTGTTCTCAGCAACAAGAA	AGCATAGCAATCAAAGCCAGA	FAM	EZ754249
GM1057	TAG	3	5	15	59.61	270	CAGTATCACCAAAAGCCGAAA	CCAAAGGATTGTACTCCACTGA	FAM	EZ754268
GM1058	CTT	3	6	18	59.705	251	GAGCCACTGCCTTCTTCTCTAA	GTGTAGTTGCCAATGTTGCAG	HEX	EZ754365
GM1059	GAT	3	5	15	60.295	252	GGGCTGGGCTAATTTACAGAA	TCTTCCTTCCCCATCATAACC	HEX	EZ754417
GM1060	TGG	3	6	18	60.27	250	AACCACAGGGGAGAAGTTGTT	AAGTACAAGCCCAAGCCAAAG	TAMRA	EZ754630
GM1061	CTT	3	5	15	60.16	271	TTCTTCCTCCTCTGTTGACGA	TGTCAACTTACACGACCAGCA	TAMRA	EZ754669
GM1062	AAG	3	5	15	59.86	253	AAGAAAAGGAGGCATGAGAGG	TTTCAATTGGGCTTCATCATC	HEX	EZ754826
GM1063	TGC	3	5	15	59.245	276	CTCATGCCAGAGAAGGTTGTT	TCTCGATATTTGAGTTTCCACCT	HEX	EZ758049
GM1064	ACC	3	5	15	60.055	255	CTATTGGGCTCCTTCTTCAGG	GAATGGGCTTTCAAAGAATCC	TAMRA	EZ758082
GM1065	GTA	3	5	15	60.19	259	GCCTTAATGACAAGTCAAGTTGG	ACCAGGGAGATCACTTCATCC	HEX	EZ758659
GM1066	TTC	3	6	18	60.055	250	AAGTTCCTCTACCGTCGTCGT	GCAGGGTTGTTGTTGTTGTTT	FAM	ES758966.1
GM1067	AT	2	8	16	59.56	276	TGGATCTTGTGACCCAATACAG	TGGATCCATTGGACTAAAATGA	TAMRA	ES759099.1
GM1068	CTT	3	6	18	60.53	250	TCTCTTTCCTCAATCACCATCC	CCTCAAAACCTCCTGCATCTT	HEX	ES757857.1
GM1069	TA	2	9	18	59.72	257	GAAAAGCCTGCAGATCGATAG	GAAGCTGCCAGCATGATTTTA	FAM	ES717439.1
GM1070	TAA	3	6	18	60.065	273	GGAAGAGGAGTTCAAGGAGGA	GGGGCAAAACTTACAAAGGAA	FAM	ES767149.1
GM1071	TTA	3	5	15	59.72	289	GGCCCTTATTGGCCTTAGATA	CTGCACCTGAATTTTCACCAT	HEX	ES710291.1
GM1072	TCA	3	5	15	59.58	253	CCCATATGTATGGCTTTCATCA	CCATGTTGATGTTGCTGTTGT	TAMRA	ES723779.1
GM1073	ATC	3	6	18	58.795	265	TCCCATACTACCCCTTAGCTTTT	GAAAACAACCAAACCGAAGTT	TAMRA	GO260931.1
GM1074	GAT	3	6	18	59.65	276	CAAACAACCAAGTTCAATTCCA	CTGCGTGCCTATGCTTATTTT	FAM	GO263048.1
GM1075	TTC	3	5	15	60.16	252	CAACCCAACCAAACAAAACAC	GAGAAATAAAACGGGGTGGAA	TAMRA	GO266489.1
GM1076	GAA	3	6	18	59.595	260	AACAGACCAAAGGGTGTGTGA	TGCAGATTCTCACTTCCTAAGC	HEX	GO325499.1
GM1077	TCT	3	5	15	59.715	288	GAGCTCAAAAGAGCAAAACCA	TGCAACTGCAACAAGCTAAGA	FAM	GO332818.1
GM1078	GGA	3	5	15	60.07	257	CGCATGAGTTTCACTGGTTTT	TGTTAGGGTTTCCTTCGTCCT	HEX	GO336595.1
GM1079	TAC	3	6	18	59.77	251	CGATTTCGATCTCAATTTTGG	CTGTTGGTGCATATCCGAACT	TAMRA	EZ726130
GM1080	TTA	3	6	18	60.11	250	TGAGAATATGGGGCTCTAGCA	ATGTGACATGCCAAGCGTATT	TAMRA	EZ727332
GM1081	TTC	3	6	18	59.475	250	TGATACCACTGCTTGTTGGAA	CCGCAGAGACGAAGAAGTAGA	FAM	EZ728325
GM1082	ACA	3	6	18	59.58	272	GGTTTTGGTAGGGTGGAAAAT	ACATGACACCAAAACACAGCA	TAMRA	EZ729056
GM1083	CTA	3	6	18	59.63	253	CTTCAAGCCCAGAATCACAAG	TTGATGGTGATGGAAACAGTG	FAM	EZ730253
GM1084	TGC	3	6	18	59.61	250	AAGAGACAGAGGGATCAAGCA	GATGATGATGTGGAGGGTTTG	HEX	EZ730253
GM1085	TCT	3	6	18	59.245	254	CTCCAAGACCTTCTCTTCCAA	CACCTGAACCTGATCAATCGT	FAM	EZ730612
GM1086	TGT	3	6	18	59.845	285	CAACTTGAACGAAGGGAGGAT	TGTGTGTTGTTTTCTTTTCTTGG	FAM	EZ732494
GM1087	GGA	3	6	18	59.78	252	TCTTGTTCCATCAAACCCTTC	CCGGGGATAGTTAGGGTTTCT	FAM	EZ732713
GM1088	ATT	3	5	15	59.64	259	TTGCGGTGGAATAATATCCTG	ACTACCCAAACAGCAATCCAA	TAMRA	EZ732793
GM1089	GAT	3	5	15	59.78	255	TTGGAACAAGGATGGAAAGAA	GTTTACGGTTGGCTTGTCAAA	FAM	EZ733560
GM1090	CAA	3	6	18	59.435	258	GGTAAAACCTCCACCTCTGCT	CCATTTTGTTGCTGCTCCTAT	HEX	EZ733812
GM1091	AGA	3	5	15	59.995	299	CAGTACAAGCAGGGAGAGCAC	GGACTTGGACAGTGTGTGGTT	FAM	EZ735485
GM1092	AAC	3	6	18	59.92	250	GCTCAGACACACCGGTTAATG	CAGAATGGACCAGAAAGAGGA	TAMRA	EZ737064
GM1093	AAT	3	6	18	59.64	261	AGAAGCTCTTCTCAGCAAACG	TTCTCTCCGTCGTAGGTGATG	FAM	EZ737248
GM1094	AGG	3	5	15	60.225	271	TGGGAGGAGAGGCAAGATAGT	TGACGAAACGAAACGATGAA	FAM	EZ738207
GM1095	CAT	3	5	15	59.845	278	CCAAAGAAGGTTAAGTCCGAAA	TCTGCAAATGCATCCTTATCC	HEX	EZ740418
GM1096	CTC	3	5	15	60.23	263	GTGCCAATTATGGGAATGCTA	TTCTGCATGGAAGAACATCGT	TAMRA	EZ741410
GM1097	GAT	3	6	18	59.225	259	CGTTTGGCAATACCTGTGTTT	CCTCTTCCTCATCATCATCATC	FAM	EZ742471
GM1098	TTA	3	6	18	59.875	251	ACGACGATGACGATAACGAGT	AACCTCTTTTCCTCCTCTCACC	FAM	EZ742645
GM1099	AAC	3	5	15	58.895	250	GAGCAGATTGTTAGGTTTTACCC	ATTGCTGATGCTGCTGTTGTA	FAM	EZ742997
GM1100	GAG	3	6	18	60.205	261	TTCGGTAATTGGGATGAACAA	ACTTGCTGTTGTTGCTGCTG	HEX	EZ742997
GM1101	CCG	3	5	15	60.1	250	ACCTCTTGAAGCGGAACTACC	GTCACGGTTAAAGCAAGAGCA	HEX	EZ745318
GM1102	GT	2	9	18	58.155	259	CTTAGCAGTTATTCCGGTCCA	AATTTTACATGGTAGGGAGTGG	HEX	EZ746589
GM1103	CTT	3	5	15	60.325	253	ACCATTATGCCCTTCCAGAAC	ATTCAGGTGCATGTGACAGGT	HEX	EZ746623
GM1104	GCT	3	6	18	59.835	257	CGGACTGATTTCCTGATGC	TGCCAATGGTTCTCTTGGTTA	TAMRA	EZ748808
GM1105	GAA	3	5	15	60.555	254	GCTACGTTCCAGCTCCAGATT	CCCCTCAGATGCCACTATTTT	HEX	EZ749632
GM1106	AGA	3	6	18	60.06	256	AATCCATCTCTTTCCCCACAC	CCCCTTCTCTCTTCCTCTGAA	TAMRA	EZ749746
GM1107	TAT	3	5	15	58.87	275	TCCTAAACCATATCCCATGC	AGGCCAAAGGAAGAGTGAAGA	FAM	EZ750551
GM1108	AT	2	8	16	59.75	253	TCCACACATCAGAAGCATGAG	ACACACCAACGATTTTCTGCT	TAMRA	EZ750682
GM1109	TGA	3	6	18	59.38	250	ATCAGCAATGGTACCCCTTTT	TCAAGTGCATGTTGATAATGGA	TAMRA	EZ751209
GM1110	AAG	3	5	15	59.555	262	GGAGGTGAGGATAATGCTTTTG	AAAATGCAATAGCAACCAAAACT	FAM	EZ751255
GM1111	AAG	3	5	15	60.295	253	ATGGGGACCCTAGATGGGTAT	AGGATGGACAGCATTTCCTTT	FAM	EZ751705
GM1112	CAC	3	6	18	59.615	264	TATCGTAAAGGAACGGTGCAT	GCAGTTATACAGAGGCGGATG	HEX	EZ751990
GM1113	CCT	3	5	15	60.195	253	GCCTGATGCTAACAACAATGG	AGAAGCAAAAGCCACATTTGA	HEX	EZ752123
GM1114	CCA	3	6	18	59.74	253	TCAAGCCCCAAAGAAGTATCA	ATCCAGTCCAAATCCGTGAC	TAMRA	EZ753594
GM1115	TTC	3	5	15	60.28	264	AGACTAATCGCCAACCGAACT	ATCTTCGGAGGATTCATCGAC	TAMRA	EZ753626
GM1116	AGA	3	5	15	59.87	271	TGGCCCCATATGAGAACATAA	TGATGAGGAACCTGTGTTGTG	HEX	EZ754039
GM1117	CAT	3	5	15	59.265	250	TCATCTCCCAGGAGTAAGAACA	CATTGGGATCCACATCCTCT	FAM	EZ754292
GM1118	CAC	3	5	15	60.38	255	ATGCTCTTCCTTCCTCTTCCA	TAGGCGTGTGTTTTCGCTAAG	HEX	EZ754355
GM1119	CCA	3	6	18	59.325	250	CGAAAGCGGGGAGTGTATTA	TTGATGGTGTGATGAGAAAGG	HEX	EZ754355
GM1120	GA	2	8	16	60.295	256	GAGAAGAGCTCCGAAATGCTC	CCTACTCCCACCTTCACCTTC	FAM	EZ754616
GM1121	GGA	3	5	15	59.83	267	CAACAATTCAGAGGCGGTTAG	GCACCATATCTCCAATCTCCA	FAM	EZ754717
GM1122	AGG	3	5	15	60.07	251	ACGACTAATAACCCCGTCAGC	GGTGCAGCAAATGTAGAGGAC	HEX	EZ754937
GM1123	CTT	3	5	15	60.395	250	CCTGGTCTTGATTTCCATCCT	AAAGAAAAGGAAGCGCAGAAA	TAMRA	EZ756170
GM1124	GAA	3	6	18	58.59	251	CAAGAGAGGAGGGCTCTGAAT	GAGATTACAGTGTATGCTGCTCA	TAMRA	EZ756181
GM1125	ATC	3	6	18	59.93	252	CCAAAGAGGAGTTGGAATGTG	TGAGGCCAAAGAGTGTGTTTC	HEX	EZ756424
GM1126	CTT	3	5	15	60.165	262	CTTCTTCTCACGCTCCGTCT	AAAGACTGAGCTGGCACTCCT	HEX	EZ756989
GM1127	GAA	3	5	15	59.51	278	TGCTAAGAGGTTACTTGGTTTGC	CAAATGGAAATGACTGCTCCT	TAMRA	EZ758197
GM1128	GGA	3	6	18	59.99	259	TGTGGTAAATGCATGGATGG	TGATTCCATGGCCAAAATTAG	TAMRA	EZ758231
GM1129	ATA	3	5	15	59.935	264	CCATAACATTGCAACATTCACA	GGGTCAAGTCTCGGGTCAC	FAM	SRR042413.34931.1
GM1130	GTT	3	5	15	59.98	256	GCTCTCGTGTCAACACCATTT	AACCTCCTCGGCCACTCT	HEX	SRR042413.43871.1
GM1131	ATT	3	6	18	60.2	263	GTGGTGGAGGATACGGTCAC	TCTCGTCTCACGAGCTTCATT	FAM	ES754390.1
GM1132	GCG	3	6	18	60.395	256	CAGATGGTGCTTCATGCTCTT	CCAGCCTCCTAGAAACAGAGG	TAMRA	ES767950.1
GM1133	TTA	3	5	15	59.175	274	TTGTCTCCAGCTTCGTCTCC	TTCCCTCTATCACCTACAACAAA	FAM	ES765604.1
GM1134	CT	2	9	18	60.015	253	CATTTGTCTTGCCCTATCCAA	TTTGTCTGGCCATATGAGAGG	FAM	ES723084.1
GM1135	TCC	3	5	15	60.13	250	ACCAGGAAACCCACCAGTTAG	CAACCCAAGTTTTGAACCTCA	FAM	GO257028.1
GM1136	TCT	3	6	18	59.625	252	GCTTGAACAAAAGCAAGATGG	TGAAGAAGCTGGTGATGATGA	TAMRA	GO258985.1
GM1137	TTC	3	5	15	59.895	260	GTCGTTTCTTCCTCCACTTCC	ATTGACGAACTCCTCCTCCTC	TAMRA	GO261601.1
GM1138	GCA	3	5	15	59.79	261	AAATGGTTTGCCATTTCAGTG	TGTTTGCAGAGCAGAGAATGA	TAMRA	GO264678.1
GM1139	AAT	3	5	15	60.005	276	CGAAGTTCAACCTCAAACAACA	GAAGGAAGGGAGTGCCTTAGA	HEX	SRR042415.51582.1
GM1140	GGT	3	6	18	59.61	250	AGAACGAGTTTTCTTGGACGA	AATTTGCGGTTTCGTCTCTG	HEX	SRR042415.51582.1
GM1141	TAT	3	5	15	60.035	141	GGTCATCACACCGCATTTATC	AAAATTGCTGGCCCTAACATT	FAM	GO266812.1
GM1142	TTG	3	6	18	59.135	116	TTGTTGTTTGAAAACGTGCAG	TTTTCACCTTTCAGCCTTCA	FAM	GO331671.1
GM1143	GAC	3	6	18	58.02	93	ATTCCAATATTTCAGGCCAAA	AAAATTGTTGAGAGGCTTATCG	TAMRA	EZ734655
GM1144	TGA	3	5	15	58.855	91	AGCTCAGCAAGTTCTTCAGCA	TTCAGCAGTCTTGAGAGTTCC	HEX	EZ739614
GM1145	AGA	3	5	15	59.595	112	AGTTGTGTTGCGTTGTCAGTG	ATTCAAAACCCTTTCGGTTTC	HEX	SRR042414.34749.1
GM1146	CAC	3	5	15	59.975	102	AACACCTTTGTTGACCAATGC	TCTTTGGGGCATTTCTCTTTT	FAM	EZ721025
GM1147	TCC	3	5	15	60.105	121	ATCTCTCCAGCTGCCAACAC	TGTCTTGGATGAGAGGAGGAA	FAM	EZ721149
GM1148	TC	2	9	18	59.665	117	TTTTGATTGCCTCTTATTGTGC	TCTCAGGGCCATACTTGTCC	TAMRA	EZ721211
GM1149	CAT	3	6	18	59.97	197	CCAGGCTTGAGGGAAAATTAG	GGGAAGCTGAGCAAGTAGGAT	FAM	EZ721254
GM1150	TC	2	8	16	58.78	238	TTTTGACAATCGTCATCATGC	CAGAGAGAGCGAGTAGCAATG	HEX	EZ721394
GM1151	AAG	3	5	15	59.42	108	TCTGTCTACACAAACTCGCTCA	CCTCAAGAGTGATGGTCTTTCC	FAM	EZ721492
GM1152	AAC	3	5	15	58.84	102	AGATAACCCGAATTGCTTCAA	GATCCCAATTCCTGAACTGAA	HEX	EZ721520
GM1153	TAT	3	5	15	59.765	92	TGAGAGGTTTTGTTGCATAGTGA	CATTATCTCCCTCTCAGCGATAA	HEX	EZ721902
GM1154	CAC	3	5	15	60.17	159	ATCCTCTGGAAGCCATGAATC	CCAACAACAAAATGCACACAC	TAMRA	EZ721925
GM1155	GAA	3	6	18	60.15	124	TTGGTTGACGAAATCGAAGAC	ACCCTCATCTTCCTCCTCTCA	TAMRA	EZ721934
GM1156	AGA	3	5	15	59.635	116	TTGCCTTCATCAAGAAAATGG	CAGAAGGTTTGGCCTTATTGA	HEX	EZ721940
GM1157	ATG	3	6	18	60.02	90	GAAAGCAGCAACAGCACTACC	TGCACTACTGTTGAGCACATTG	FAM	EZ722069
GM1158	ATC	3	5	15	59.8	120	GCCGCAACAACTACATACCTC	ATTAAGGAGGGAAGGACGTGA	HEX	EZ722397
GM1159	TTC	3	6	18	59.175	92	AACCTTCTTCCTTACACGCTCT	CTGGTGGTGGGTTTGGTAGT	TAMRA	EZ722399
GM1160	GTG	3	6	18	60.27	96	CAAACCAATAAGCCAATCATCA	CATCTGAAAGAGCACCACCAC	TAMRA	EZ722412
GM1161	TTC	3	5	15	60.11	94	AGAGAGAGGAGGACGGAGATG	TGTGTGGTGAGTGTGTGTCG	FAM	EZ722452
GM1162	AC	2	9	18	59.515	112	CAAACAAAACAACCAAAACCTG	GCCATCTCCAAGACACAAAAC	TAMRA	EZ722456
GM1163	CTT	3	5	15	60.22	100	ATCTTTGAAATGGCGACCTCT	TTGATGAGGCTCTGATGAAGG	HEX	EZ722615
GM1164	AAT	3	5	15	60.54	195	TGAAGCCTGATTACAGAAAATGC	TTTCCCAACCTTAGCCAAGTC	HEX	EZ722887
GM1165	CTT	3	6	18	60.23	96	ACGTCTTTTCCTCCATTGTCC	GGGGAAGTTGTATGGGTGAGT	FAM	EZ722974
GM1166	CTT	3	5	15	59.695	92	ACTGCATCTCCAACCTCTTCA	AAGGGGTTGAGAGTACATTTGC	FAM	EZ723016
GM1167	TTC	3	6	18	59.53	95	GCTTGCTTGGGGAAGACAT	AAAACCCAAGACACCAACAAC	HEX	EZ723028
GM1168	GAG	3	5	15	60.195	107	GAACGAGCCAAAGAAAGAAGC	GAAGATCAAGGGGATTCTTGG	FAM	EZ723120
GM1169	TTC	3	6	18	58.72	101	GTGTTTGATTCAGCAAAATGG	AACGCAGAGTGGTTATTACGC	TAMRA	EZ723149
GM1170	TCA	3	5	15	59.86	106	CACACAAACCAAAGCATCAAA	GGGACAAGGAAGGAAGTGAAG	FAM	EZ723159
GM1171	AG	2	8	16	59.835	91	CGATTAGGACCTCACCAACAC	TGTCTTCAGCCTCATCATTCC	TAMRA	EZ723186
GM1172	GAA	3	5	15	59.62	98	ATCTTTGTTTCACGGCAACTT	GATAATTGATCCGCCATTTCC	HEX	EZ723193
GM1173	TC	2	8	16	60.035	91	CTCTACCCTCCCTTCATTTGG	TGGTGAAAACCTGAAAGAACG	FAM	EZ723206
GM1174	ACA	3	5	15	59.05	103	ACCCTTCAACAACCATGAATC	TGATGATGGATGAACCCTTCT	FAM	EZ723255
GM1175	TC	2	8	16	59.835	138	CGAACCAACCAGAAACTTCAC	AGACGTGTCCGTACCTTCCTT	FAM	EZ723401
GM1176	CGG	3	5	15	60.52	91	GAGCAGTTGCAGAAGCAGAAG	ACAATGCATCCAGTGCAACTT	HEX	EZ723576
GM1177	TC	2	8	16	59.43	118	GCATTTCATAGTTGTCCTGTCC	CACCGTATGCAAGAGCATTG	TAMRA	EZ723695
GM1178	CAA	3	5	15	58.925	94	AATCATAAACCGTAAACCCTTTT	GACATCTCTTTCTCCGCCATT	HEX	EZ723779
GM1179	CAT	3	5	15	60.15	91	GTCCTCATCTCCTCCCTCGT	AAGCAAGGATGGTGATTCAGA	TAMRA	EZ723810
GM1180	TTA	3	6	18	59.92	114	GGGATGATGGGAAGAGGTAGA	TTTTCATGATCCAGCTTTGGT	HEX	EZ723831
GM1181	AGA	3	5	15	59.82	92	TCTTCTGAGGGTTGATTGGTG	CCCATCATCTGCCATTCTTAG	HEX	EZ723831
GM1182	AGA	3	6	18	60.1	91	TTGCGGCTGAATAAAGAAATG	CACAAGTGTAGCATTGAGTGAGC	FAM	EZ723850
GM1183	GA	2	9	18	60.15	109	GCCATCGATGCTTACCACTAA	CCACCTCTTCCCTCTCTTCC	HEX	EZ723879
GM1184	TC	2	9	18	59.74	112	GCAAGCATCTTCTTCCTCTCC	CCTTCACTTCCACCATCATCT	FAM	EZ723894
GM1185	CT	2	8	16	59.08	102	ATTCATTCCAAGGAGGGATCT	CACAAAGCAGAAGCTTTAGGC	TAMRA	EZ723920
GM1186	GAA	3	6	18	59.23	133	GACTCCCAACTCTTCATCAGC	CACATTGAAAATGTTGCCTGA	TAMRA	EZ724064
GM1187	GTT	3	5	15	60.28	127	TGAGCCACTCACTCTCTCTGC	AAGCACATTGCCACCACA	TAMRA	EZ724157
GM1188	TGC	3	6	18	59.445	118	ATTCGAATCCCTTGTTTTGCT	TCGAACTCAGAAATTAAATGCAA	FAM	EZ724210
GM1189	CT	2	8	16	60.515	112	GGCGTTCTACCATCTCATCG	TGAGCGTAAGAGCGAGAAAGA	HEX	EZ724212
GM1190	CTC	3	5	15	60.46	91	CCATTGGGTAGGTGTTTCTCC	CATTAACACGTCCAGCTGCTT	HEX	EZ724296
GM1191	AAG	3	5	15	60.095	105	GGAGAATGAGAATGCGAACAA	CTAGGAGCAACCAGCGATTC	HEX	EZ724432
GM1192	TCT	3	5	15	60.36	131	GCGGAGAAACTGCAACATATC	TTGACGCCAGACCCTTCTTAT	HEX	EZ724576
GM1193	AGC	3	6	18	59.99	97	ACTCTCTCAAGCCTCGACTCC	TGGGCTCTCTAACCTTTCTCC	TAMRA	EZ724638
GM1194	CT	2	9	18	59.7	108	TCACCGATCTCTCCGAAATTA	CCCAAGCACGAAGAATAACAG	HEX	EZ724790
GM1195	AGC	3	6	18	60.165	106	CTCTTTCCACTTTCCGTTTCC	TGGCTTTCTTTCCAATGTCAG	HEX	EZ724806
GM1196	TC	2	8	16	59.31	99	GAGAATCACGCATAAGCCTTT	GTTAAACGGGGAATGTGTGTG	TAMRA	EZ724955
GM1197	CTT	3	5	15	59.995	91	ATGGGAGTGAGAGTGGTTGTG	GTGTTGCTTGGAATTGGAAAA	TAMRA	EZ724989
GM1198	GTG	3	5	15	59.365	95	TTCAGATGGATTTCTGTTTGGA	TGACCTTTCTGATTCCGTAGG	TAMRA	EZ725058
GM1199	ATA	3	5	15	59.945	147	AACGTCGAGGATCTGTTTTGA	CGTCATTGTTTTGTGATGCTG	TAMRA	EZ725156
GM1200	CTT	3	5	15	60.17	99	GATTCGGATTTCGATTTGGAT	GTCGTCGCCTACGAGGAAT	FAM	EZ725358
GM1201	CTC	3	5	15	60.15	95	CCATCCCTACCTGAAAACCAC	GTGTGAGGGGCATATTGGTAA	FAM	EZ725449
GM1202	CTT	3	6	18	60.055	148	GTGTGCCTTTTGAATCGTCAT	CGATTACGCGTTTTATGGCTA	TAMRA	EZ725524
GM1203	ACA	3	6	18	59.335	119	AATCAACGCAGAGTGGTCATT	GTTCCAAACACAAAGGGAGAA	FAM	EZ725611
GM1204	ATC	3	5	15	59.335	90	CCACTGCCATTCATTGACTCT	GATAGCTGGAACCTCGAAGAA	HEX	EZ725617
GM1205	ACC	3	6	18	59.81	112	CCACCTCTACGGTAACCACCT	AGTGATCAGGGTGAGCTATGC	TAMRA	EZ725643
GM1206	AAT	3	6	18	60.26	104	TCCTTTCCATCGATATCACCA	GTCACATGCCATTACCCTTTG	FAM	EZ725740
GM1207	GCT	3	5	15	59.715	104	AACCCGACCAATTTTGATCTT	TGTACGAACCTCGGAAGAAAA	HEX	EZ725833
GM1208	TGT	3	6	18	60.29	138	CCAACCTTTCAATTTGGGAGT	GTTTTGTTCCCGCCACTATCT	HEX	EZ725949
GM1209	GAA	3	5	15	60.545	104	TGTACAGAGGACGGAGCTGAG	CATCATCGTCGTCATCATCAA	TAMRA	EZ726075
GM1210	CTT	3	5	15	60.355	104	TTCCTTCTCCTTCACCGCTAC	TCGGAGAGGTCTGCATTAGAA	FAM	EZ726078
GM1211	ATA	3	5	15	60.61	91	TGCCATGAAACTCAACAAACC	GATTTTCAGGGCCAAACCTT	FAM	EZ726125
GM1212	CTC	3	6	18	59.495	127	TGTATGGAGTGCAACAGGAAA	TCTTTTGGCTTGGAAGATGAA	FAM	EZ726353
GM1213	TTC	3	5	15	60.025	162	CCCTTTCCTCACTCCTCACTC	GGAGCCAATAGAGGGTTATGG	HEX	EZ726463
GM1214	AT	2	8	16	60.65	93	GCTGCTCAGGAACAAGACAAA	GCAACGGTTCTTGGGGTATAG	FAM	EZ726729
GM1215	GAA	3	5	15	59.66	91	AACATTTGGGTCTCCATTGAA	CACACTGTTACGATCATTCTCCA	HEX	EZ726821
GM1216	ACC	3	5	15	59.915	96	AACCACCACCTCCACCTCTAC	ATGATAGGCCTTCTGGACCTC	HEX	EZ726877
GM1217	AGA	3	5	15	60.31	94	CTCAGAGCACAAAACGGTGTC	AATGTCGGTTTGTCCGTTATG	TAMRA	EZ726881
GM1218	TCC	3	5	15	59.1	141	CATCACATGCAGCTGAAAATC	CAGGTTAAAATCCACAATCAACA	HEX	EZ726894
GM1219	AAG	3	6	18	59.81	97	ACACAAACCCGCTCACATAAG	CAAGGGTGATTGTCTTTCCAG	FAM	EZ727054
GM1220	CTT	3	6	18	60.025	107	TCCCTGGAAAGATTGTGAAGA	GTACCCTGCATGATGACCAAG	HEX	EZ727275
GM1221	ACT	3	5	15	60.18	132	CAACCCCACCACTTAGGAAAT	AGGCAGTGAAAAGCTTGGATT	HEX	EZ727870
GM1222	GA	2	8	16	59.86	93	TCCAACACGGAGAGAGAGAAA	TTGGATACGAAGCCTCTAGGTC	HEX	EZ728175
GM1223	AGC	3	6	18	60.16	143	GAGATGACCTGCTTGCTTTTG	TCCGGTGTCTTTTCCTTATCC	FAM	EZ728262
GM1224	AGG	3	5	15	59.99	94	GGTGGTGATGATGAAGACGAT	AACTAACCACAGCCTCCTCGT	FAM	EZ728363
GM1225	GCT	3	6	18	60.26	91	AGTGGTATCAACGCAGAGTCG	TCCGAAGGGAAGAGTAGGAAA	TAMRA	EZ728379
GM1226	AAG	3	5	15	59.05	96	AGAAGCCATAGCTGCTTGC	CCAATGCTTTCTCTCAACACC	TAMRA	EZ728409
GM1227	TGG	3	5	15	60.135	125	ACGACGTTGATATCGGCATAA	GCTCTCATCCTCCTCCTCCT	HEX	EZ728736
GM1228	GGA	3	5	15	60.055	102	GCGAGTGGACTTTCCAATCTT	CGCCATCTTCATTCTCTCG	FAM	EZ728736
GM1229	CAT	3	5	15	58.82	103	CCAAAGAAGAACAAGACATGG	TGATCATGTTCCTCATCATCAAA	HEX	EZ728883
GM1230	TCT	3	6	18	59.88	96	ACGTGAAGAGCCTCATTAGCA	TAACCCAGTTGCCTCTTTGAA	FAM	EZ729044
GM1231	TTA	3	5	15	60.355	157	TCAGCCAGTCTCCAAATCTGA	GCCCCTTTGAAAGTTGCTAGT	FAM	EZ729174
GM1232	AAG	3	5	15	59.265	93	AAGAAGTGCCAGTTGAAGCAT	CTACAGCCATTTCGTCAGCTT	TAMRA	EZ729383
GM1233	AAG	3	5	15	59.85	110	GACCAGGCCGTAGGTGATAGT	GCCTCTGGTACTTCTCCATCA	FAM	EZ729383
GM1234	ATG	3	5	15	60	99	CGGCTTCCTTGTTGAAAAGA	CATCATCATCGGGGATGTACT	HEX	EZ729465
GM1235	TA	2	8	16	58.905	93	ACTTCCCCATAAAGCTCCTCA	TTCATCATGTGAAGGAAAACAG	FAM	EZ729552
GM1236	ATC	3	6	18	59.345	91	GACGTCATGATGAAACGCTCT	AACACAATTGGTGTATTTGGAGA	FAM	EZ729787
GM1237	CAC	3	5	15	59.3	101	CCACCACCCTACTACTACCATTC	AAGGCTTCTTAGGTGGTGGAG	FAM	EZ729881
GM1238	ACA	3	6	18	60	90	AACATCAAACAGGTGGAGTGG	TCTTCCATGCTTTGATTCACAC	TAMRA	EZ730084
GM1239	CTT	3	5	15	60.2	111	TGATGAGTTCCGCATAGATCC	ATGGGTGTTTGGAGAGAAAGG	FAM	EZ730146
GM1240	TTA	3	6	18	59.51	112	TTCTGAGGGTACCATTGTGCT	CGTGGTGTTAGAAGAGCCAGT	FAM	EZ730435
GM1241	GAA	3	6	18	60.075	104	ATGAAGAGCGGAAGATGGTG	CTCCCTCCCTTCATTCAAAAC	HEX	EZ730515
GM1242	ATC	3	6	18	59.715	125	GCTCCGGCTTCTACTACGAC	CGTGGGAGGGACAGAGATTAT	TAMRA	EZ730722
GM1243	GAA	3	6	18	59.495	92	AATGCCTACCCGGTTCTCTAT	GACCGTCTCTCGCAGAAAAC	TAMRA	EZ730853
GM1244	AGA	3	6	18	59.575	95	GAGCTGAACTGAACTGAACTGG	GAGGCATTGTCTGCTTGACTC	HEX	EZ731113
GM1245	CA	2	8	16	59.97	100	AATCCCCTTCCCTAATTCCTC	TGACATCTCCTCACTCCTTGTG	TAMRA	EZ731200
GM1246	GAA	3	5	15	60.32	105	GGGTCGGAAAGATAAGCAGAG	TGCTTACTTCGAAGACCAACG	TAMRA	EZ731301
GM1247	GGA	3	5	15	59.55	99	TCGCAAGACGTTCAATATCAA	GCAGCAGATCATCATCATTCA	TAMRA	EZ731686
GM1248	TGC	3	5	15	59.99	109	CACTCAAGGGTCCAAGGAAA	GGCAACAACAATGGCATTACTA	TAMRA	EZ731995
GM1249	TCA	3	5	15	59.35	131	TTTGAACCAACAAAGGATATGG	CTAGCTGAATTGGCATTGGAG	TAMRA	EZ732050
GM1250	TTA	3	5	15	60.475	128	TGTCTCACCATGCATTGGTACT	AAAGCACCAAATTGCAAACAA	HEX	EZ732184
GM1251	TAT	3	5	15	59.285	160	GGGAAAATATCTTCGTAACGATT	TGCTGGAGTCAACGAACTCAT	HEX	EZ732209
GM1252	AGC	3	5	15	59.645	215	CTGCTCCGTTTCAATACCAAA	TCCACTGGAAATTTGAGATCAG	HEX	EZ732566
GM1253	CAC	3	6	18	60.425	107	CGTTTTCTTCAGATCCAACCA	GGGGTGAACCTATCAGAGTGG	TAMRA	EZ732748
GM1254	AAT	3	6	18	60.355	136	CCAAGGACTACATTTACCACTGC	TGAACTTGATGGTTTGGTTGG	FAM	EZ732763
GM1255	CTC	3	5	15	60.025	102	CAACCACTCCCTTGTCAGGT	ATGCAAAGCCTACCAACACAC	HEX	EZ732960
GM1256	GAA	3	6	18	60.655	106	GACGGCCAGAGAGGTAGAGAG	AAGCAGACCAGGAGGATCTTG	TAMRA	EZ733012
GM1257	TC	2	8	16	59.965	104	GCACTCCATCAGCTGCTCTAT	GATCGATCGAAGATCTCAAAGC	TAMRA	EZ733217
GM1258	ATG	3	5	15	60.05	143	CTGTTGCTGCTGTGTCTCAAG	CCCACATCACATGCGTACAT	HEX	EZ733400
GM1259	TC	2	9	18	60.005	172	TGATTTGGTTATTGGGGAACA	CCCCTCCTGTCACATACTCAA	TAMRA	EZ733923
GM1260	TGA	3	5	15	59.915	101	TGTCATGATTCCTGATGACACA	CACTAAGATCGGCTCCTCCTT	HEX	EZ734096
GM1261	ATT	3	5	15	59.72	119	CTGAAAGAAACCCCACTCCTT	TGAGAAGCATCCCTGTCATAGA	HEX	EZ734316
GM1262	AGA	3	5	15	58.615	105	GATTGCAAGAAAGGGAAGCTA	TGCCTTTCACACTCTTCTTCA	FAM	EZ734455
GM1263	ACC	3	6	18	59.435	122	TGATTTCGGATCACTTCCATT	GCGAATGCACGTCAAGTAAG	FAM	EZ734624
GM1264	ACC	3	5	15	59.735	107	AACACACATTTCACGCCTCA	AAGAAGAAGGAGGTGGAAGGA	FAM	EZ734949
GM1265	CTC	3	6	18	59.72	94	CAATTCTTCACCGCAAAACTC	CACCGCAAATGATTTCTTCTC	HEX	EZ735012
GM1266	CTT	3	5	15	60.205	98	GGGAGGTTCAGCTCAGGTACT	GGATCGAATGATGGGTTCTTC	TAMRA	EZ735259
GM1267	TCT	3	5	15	59.935	123	TCTTTTCCACGTCCCTATCG	GAGGAAGAGGTGGAGGAAGAA	TAMRA	EZ735261
GM1268	GAA	3	5	15	59.63	119	TTTGCCACAACAAGAACACAA	CACTGTTCCTCTCTTCCAAGC	TAMRA	EZ735574
GM1269	ACA	3	5	15	59.68	99	ATCACCGAAACCAAGATTCCT	GATGGAGATGAAACCGTTGAG	FAM	EZ735985
GM1270	ATC	3	5	15	59.535	145	CATCATTGACGCCTTCTCTTC	TTCCCCAAGCACTTATACAGC	FAM	EZ736029
GM1271	CCG	3	6	18	59.29	106	CCTCCTCTTCTCCACCTTCTC	GCCTCTTCGAGGAAACTGAG	FAM	EZ736142
GM1272	CTG	3	5	15	58.89	97	TCATATGATGCCAAGGCAAA	TGTTTCGGGATTCCTAGTTTT	HEX	EZ736209
GM1273	CTC	3	6	18	59.485	116	CCGATAAGAACAACGAACCTG	GAAATAGCCAACAGAGGCAAA	TAMRA	EZ736470
GM1274	TCT	3	5	15	59.92	123	TCACAATAAACCTCGCTTGCT	CCATGGTCGAGATTGATGACT	FAM	EZ736556
GM1275	TG	2	8	16	59.72	116	CACAAACCCCTTTCCTTTCTT	AAAGCCCTAACTTTGAGTGCAG	FAM	EZ736615
GM1276	TCA	3	5	15	60.11	99	GCAGGTGCAGAGAGCACATA	CCTTTGATGGAAGAAGGGAAG	HEX	EZ736621
GM1277	TGC	3	5	15	60.23	93	CCTGTAAATGCCAACATCGAG	ACATCACCCGATTCTTCCTCT	HEX	EZ736672
GM1278	TCT	3	5	15	60.225	92	CTTCCCATTCCGAGCATTT	GGTCTGATTCCAAGGGAGAAA	FAM	EZ736686
GM1279	GAA	3	5	15	60.09	172	ATTCAGTGCCACCAAAGTGAA	AATTCCCAACCTCTGGATCAT	FAM	EZ736688
GM1280	ATT	3	5	15	58.48	157	TGGATGGGATAAACTTTCCTG	AAGTGCTCTCCAGATAACAACAA	HEX	EZ737204
GM1281	AAC	3	5	15	59.125	94	GGTTGAGGAAATGTACATGGAA	CTCCTTGCTTGATTCCTTTGA	TAMRA	EZ737352
GM1282	ATC	3	5	15	60.02	95	TCAATGGAAGACATTGGAACC	GACACACCATTGTTTCCTTGG	TAMRA	EZ737352
GM1283	GGT	3	6	18	60.28	107	GCCCAAGAGTAGGAGGAGGA	TGAGGGAACAAGTTGGAGAGA	HEX	EZ737508
GM1284	TAT	3	5	15	60.415	168	GTTTAAGCAAGGGGCTTTGG	TGTGCCAGAATCTCGAAGTAAA	FAM	EZ737595
GM1285	CAC	3	5	15	59.575	105	CTCCTTTCCATGGCTCCTTT	TGAGTGAGATAGGTGGTGGTG	HEX	EZ737609
GM1286	AG	2	8	16	59.975	111	CACCAAACACGGCCTTATAGA	TTTCGATCATTCTCAACCCTTT	HEX	EZ737659
GM1287	CAC	3	5	15	59.63	103	GCCCAGAAGCCCTTATAACAT	CTGGTTCAGGTGATGGGAAT	TAMRA	EZ737821
GM1288	CTC	3	6	18	59.585	94	CTGTGTGTTGCTTCCATCCTT	GGAAGAGGAAGAGGAAGAGGA	FAM	EZ738082
GM1289	CAT	3	5	15	58.61	190	AAGGAATGCTCAAGTGGTTCTT	ACACCATCATTGCTTGAATGT	FAM	EZ738116
GM1290	GAG	3	5	15	60.05	115	CTAGGAGGACCAGAAGGAGGA	GCAAACCTGTGAGGACTTCAA	HEX	EZ738249
GM1291	TC	2	9	18	59.495	100	TCCTTGCTATTTTCCCCAAAT	GACGACCCACTTCCTTACAGA	FAM	EZ738340
GM1292	ATT	3	5	15	58.48	178	ATCACTGCTTGGCTTTCATGT	GGGTTCATGAAATCTTGAAATTA	TAMRA	EZ739559
GM1293	AG	2	9	18	59.99	118	AGTGAGAGAGAAACCGGATCG	TGGTATTGGTACCTCGCTCTC	HEX	EZ739924
GM1294	TGC	3	6	18	60.345	107	GGATTTCCAAAAGGATTTCCA	GCTATGTCGAACCAACACCAG	TAMRA	EZ740246
GM1295	TCT	3	5	15	59.98	94	CCAACTCCAATCTAGGGTTCC	GATGAATGTGGGAATTCGATG	HEX	EZ740332
GM1296	CT	2	9	18	60.465	98	CACCCTGAAACCACAAACAAC	ATGCAAAGCAGAACAATTCCA	FAM	EZ740366
GM1297	TC	2	9	18	59.14	125	CCCTAGCTCAAACCTCTCTCC	TCAACAACAGCAACAGTTTCC	FAM	EZ740369
GM1298	TCT	3	6	18	59.67	95	GCAGCCAGCACTACTTTCTCT	TGATTCAATGGCGTTAAAGGA	FAM	EZ740410
GM1299	CCT	3	5	15	60.445	95	CCAGTATGGAGAAGCCACAAA	CTGATGAGGAGGCTGATGATG	HEX	EZ740594
GM1300	CAA	3	5	15	60.04	132	CCGCATTCTTTCACTTCACAT	AAGAGTACAAAACTCGGCGAAG	TAMRA	EZ741079
GM1301	GGA	3	5	15	60.255	90	CCAATCCAATTGATGTTCCAA	GAGGAGTTGTTGGGAAGGAAC	FAM	EZ741099
GM1302	TGA	3	5	15	59.67	101	CAAGCAGCACTTGTGAGAGAA	GCTGCATTCAAGAGATCCAAG	TAMRA	EZ741368
GM1303	GAT	3	6	18	59.725	177	CAGTGCTTGTTGGTGATGAAG	GAACAAGTTGGAGCAAATCCA	TAMRA	EZ741421
GM1304	CCA	3	6	18	60.29	133	CCAAACAAGGTTGAAGCTCAG	GCATCACACTCTCGTGAATCC	FAM	EZ741436
GM1305	TGG	3	5	15	59.82	104	CCTCCATGAACGACGAGAA	TTCAGCGAAAAGTGATGTCCT	FAM	EZ741643
GM1306	TGC	3	6	18	59.625	108	AGGCTGAAGCTGTGAGAGTTG	CTTCCTCAGCAGGTCCAGTT	TAMRA	EZ741897
GM1307	TGC	3	6	18	59.75	122	GTCCTGATTGCAATTGTTGGT	GCTTGATTGGGATGCTTTTC	HEX	EZ741897
GM1308	TCC	3	6	18	60.575	131	CATGGAACCGGAGCTTAAATC	GTGCGTGTGCGTTGAGTATC	FAM	EZ742142
GM1309	AGG	3	5	15	60.245	94	CTCCTCCTCTTCCACCTGTTT	GCACGACTTGCACAGCTTC	TAMRA	EZ742454
GM1310	GTC	3	5	15	60.43	94	GTAAAGGCTCCATGGGTTGTC	TGTTGTTAGATGAGGAGGAGGAA	FAM	EZ742454
GM1311	ATT	3	5	15	59.61	107	CACATGATGATGGATCTTTGTTC	AACCATGACACCAGCTACACC	FAM	EZ743308
GM1312	TGA	3	6	18	59.865	103	TCCTCGGAGAAGAACAACGTA	CTGACGGCTGAGAATTCAAAC	FAM	EZ743308
GM1313	GAA	3	6	18	60.73	141	GGCGCTTCATCTTTCTCTCTC	GATTCCAGCAAAACCAAGACC	TAMRA	EZ743570
GM1314	AAG	3	5	15	60.475	103	GGTCTTGGTTTTGCTGGAATC	GCTGAAGGTTATGGATGAAAGC	HEX	EZ743570
GM1315	CT	2	8	16	59.655	93	ACTCACCTCACCAACCAACAC	ATCATGGTGGCGAAAGAAAT	TAMRA	EZ743728
GM1316	TGA	3	6	18	59.75	106	CCGATGAGGATGCTAAAGATG	CTATCAATGGCATCGAGCTTC	HEX	EZ743737
GM1317	AGA	3	5	15	60.385	132	TTTGCCTTCGTCCTCTTCTCT	ATCTCTTGGGGAAGGAGGAAT	FAM	EZ743802
GM1318	GGT	3	5	15	59.74	129	ATTTTCGGAAGATGAGGAGGA	CTACTGATTCGGAACCACCAC	FAM	EZ743964
GM1319	CAA	3	5	15	60.275	98	AACACTGGCCATGACAACACT	TCTTCTCTAATCCTCCCCAACA	HEX	EZ744060
GM1320	ATG	3	5	15	59.485	101	ACTGCTGTTCCAACAATCACA	GCATTCCCATCACATGAATCT	FAM	EZ744132
GM1321	ATT	3	5	15	59.555	116	CACTATGGTTTCGATGTCACG	TCCAATTCCATCACCAATTACA	HEX	EZ744172
GM1322	CCA	3	5	15	60.275	105	AGAGGGAAGTCCACGAACAAT	CGTCGTGGCTATGGTGGT	TAMRA	EZ744245
GM1323	GTT	3	5	15	60.545	93	AATTTCTCGTTCTCGCTCGAT	GAACCCAGGATCTGTGGAAAC	FAM	EZ744270
GM1324	GAA	3	5	15	60.56	133	GATATCGCCTAAGGCCGTAAA	CTTCGGAAATTCATCGCTCTT	HEX	EZ744522
GM1325	AT	2	8	16	59.425	122	CAAGTTTTCTTCCACCACCAG	CAGCAACAGGAATCCAAAGTT	TAMRA	EZ744837
GM1326	CGG	3	5	15	60.295	109	AACGCCAGTAACGCAATGAT	GATCAAACCGCATCCACAG	FAM	EZ744955
GM1327	GAA	3	5	15	59.855	127	CCTTTCAAATGCATCACGTTT	TGCAGGGAAGCACATAAGATT	HEX	EZ745153
GM1328	GAA	3	5	15	59.825	112	CGTGCTCTCCTTGATTTCATC	AATCCCGATAACGCTCAAAAT	HEX	EZ745184
GM1329	TGC	3	5	15	59.7	94	CCAAGATGTTACCCCATGAAG	TTCCTGATTTGGAGTTGTTGC	HEX	EZ745190
GM1330	AG	2	8	16	59.67	130	CGTCCGAAGGAATTAGTTGAA	CTCCACCTTTTGGTGTTGAGA	TAMRA	EZ745339
GM1331	AT	2	8	16	59.37	184	TCAAGCAAACTGGTCAGAGAA	AAGGAACCGGAAACCATACAC	HEX	EZ745496
GM1332	ACA	3	5	15	59.24	96	TTTCTAACTGTGCCCAGAACA	CCATATTCACCCTGGGAAAGT	HEX	EZ745690
GM1333	GGT	3	6	18	59.035	90	TTGGTATATGTCCCCATACGC	CTTCTTGAATAGGGGTGGATG	HEX	EZ745690
GM1334	AAT	3	6	18	60.065	110	AAAGGCATGCTTAATTTCCTCA	TGTTGTGCACGTTTTGATGAT	HEX	EZ746490
GM1335	CAG	3	5	15	59.22	132	CGAAGAAGAAAACCGAATGG	GAACGCCTCTGTAGTGCTTCT	HEX	EZ746726
GM1336	GGA	3	5	15	60.395	115	CTCTCGATATGCTTCCTGGTG	GGCACAAAGCTGACTCCTTCT	TAMRA	EZ746789
GM1337	GAT	3	5	15	59.7	106	TTGTCAAGGATTTTGATGGAGA	GCCCAACCATACCATACATTTT	TAMRA	EZ747029
GM1338	ATT	3	5	15	59.14	149	CATTCCTTCTGCCTTTGTCAC	GGGGAAGATAAAACAAAGATTCA	HEX	EZ747439
GM1339	ACC	3	5	15	60.35	92	TCACCACCACTGCTCTTCTTC	GTGGGAATAGCAACAGCAAGA	HEX	EZ747528
GM1340	CTC	3	6	18	58.575	170	ATTGAGCAGTGTCGTTTTGCT	TTCATCAATTTCTACCACTGGA	HEX	EZ747640
GM1341	TGG	3	5	15	59.46	134	ATGAAATTCCCGTGAGAATCC	CGAGTGCATAGTGATCGTCAT	TAMRA	EZ747655
GM1342	GCA	3	5	15	59.93	101	TGTCTGAGAACCCAAGTCCTG	ATCTTCCTATGAGGCGTAGGG	HEX	EZ747666
GM1343	TCA	3	5	15	59.715	152	CGAGAAAGACGAACAGGAAAA	TATCCTTCTGGGTCGACCTTT	TAMRA	EZ747704
GM1344	TCA	3	5	15	59.895	99	AGCATCTTCCCCATTCTCTTC	TCGTCGGAGTCTTCTTCTTCA	TAMRA	EZ747707
GM1345	GGA	3	6	18	60.605	115	GGAATCTGCATGAACAGATCG	CACACGATGGCAGACATGTTA	FAM	EZ747730
GM1346	GAA	3	5	15	59.925	99	AGGTTGGAAGAGGAAGCAGAG	TGAGGAACCAAGAAAGCAAAA	FAM	EZ747889
GM1347	AG	2	8	16	59.34	106	GAAGAAGGGATGATGCTGTTG	CCGTGAAGCTTCTTCTACACC	FAM	EZ747924
GM1348	TCT	3	5	15	59.72	106	TGACGTTCTCAGCAAATTGAA	TCCAACAACCAAATCTTACGC	HEX	EZ747924
GM1349	AAG	3	5	15	60.255	132	GGAAGGGAAAAGACAAAAGCA	TCCGTTTTCAAAGGGAAATCT	TAMRA	EZ747962
GM1350	GGA	3	5	15	59.27	125	GAAGTTGTGATGGTGGAGGAA	ATGATCAACAATCTCGACGTG	HEX	EZ748149
GM1351	GAT	3	6	18	59.905	105	CGGGATAGTATTTTCCCCTCTC	TGGTCTCATTCACTCCACTACAA	FAM	EZ748286
GM1352	TGT	3	5	15	59.98	116	CAAAACCCTTAACACCCATGA	TGGTCCCAATAATCCCAATTT	TAMRA	EZ748403
GM1353	AAC	3	6	18	59.98	133	CGATTATTCCAACTCCTTCCAG	AAATCGATGTCGAAGCAGCTA	TAMRA	EZ748490
GM1354	ATA	3	5	15	60.3	166	CCTCTGGAGCTACCTTCACATT	TAACGTCTCCGATCCTCCAAT	HEX	EZ748523
GM1355	CTT	3	5	15	59.015	109	CTTGGTGCCACTACTTTGGAG	TCATCAAAGGCATGCATAGTT	HEX	EZ748663
GM1356	AGA	3	6	18	60.545	135	GGTATTTTGCCCTGAGGAAGA	CGCAGGTTTTATTTGCACAAG	TAMRA	EZ748767
GM1357	TTC	3	6	18	60.345	103	ACGCAATGCACATCCTTTAGA	CAGAAACAGGTGAAGGAGCTG	TAMRA	EZ748952
GM1358	GAT	3	5	15	60.01	92	TCTCAATGGTGAAGCAGTTCC	GTCAACCGTGTGTCTGTCTCA	TAMRA	EZ749094
GM1359	TCT	3	5	15	60.085	112	CTTCGCCGTCTTCTTCTTCTT	ACAACACTCATGGCTTCCAAC	TAMRA	EZ749201
GM1360	GAT	3	5	15	59.9	123	CCACCTTCTCACCCATTTACA	GTGGAGTGACCTCATCCAAAA	HEX	EZ749203
GM1361	GCG	3	6	18	60.105	92	TCTTTGCAATGCTTGTGGAAT	TATCGTTCTCTGATGCTGCAA	FAM	EZ749270
GM1362	AAG	3	5	15	59.565	96	TCTAGTGAGCAGTAGCCAGCA	AGCTCACATCCATCACAGTCC	TAMRA	EZ749568
GM1363	TGA	3	5	15	60.24	144	CTCTGGTGACAAGGCTTTGAA	AATGGGTGAGGAGAAGGAGAA	FAM	EZ749570
GM1364	AGA	3	5	15	60.125	167	GCAAAATGAAAATTCGACCAA	TGGCATGTTTCTGTTGCAGTA	HEX	EZ750869
GM1365	GGC	3	6	18	60.17	118	TGCCAAACCCAAGTTTCATTA	TGAAGCGGTAGTTGGAGAGAA	TAMRA	EZ751144
GM1366	GAA	3	6	18	59.99	92	GCACAATACATGTTTGCAGAAAG	CTGGCCTTGCATGTACTCCT	HEX	EZ751406
GM1367	GAA	3	6	18	59.96	91	ATGCACAATACATGCTTGCAG	GCCTTGCATGTACTCCTGGTA	HEX	EZ751408
GM1368	AAT	3	5	15	60.195	91	ACGAAGCTTGCAACGAACTAA	TCACAACCAGTTCAAGCTTTTG	TAMRA	EZ751520
GM1369	GAA	3	6	18	59.96	97	TGAATTAGAAGAAGGCCAGCA	ATCCATCACCATCAGCTTCAC	TAMRA	EZ751599
GM1370	TCA	3	5	15	60.52	109	AGACGACAGCAACAACACCTC	GGGCAAGGGAGAGAAGAAAA	TAMRA	EZ751608
GM1371	CTC	3	5	15	60.065	111	AAATCACCATCACCGTTACCA	TTGAAGTCGTTTTCTTGCTGAA	TAMRA	EZ751658
GM1372	GGC	3	5	15	60.325	148	ATACTACAGTCCGCCGAGGAG	AAGGAGGCTTCCATTGTTGTT	FAM	EZ751934
GM1373	TTC	3	5	15	58.755	112	CCCCATAACAGAAACATAAACC	AATGGGTGAGAGTGTGAGTGTG	FAM	EZ752042
GM1374	CTT	3	6	18	59.77	121	CGATGTCAGGATGAACTTGCT	GAGAAGAAGATCCCGAAGGAC	HEX	EZ752163
GM1375	CTT	3	6	18	60.655	90	TGTAGGTCTCAACGCTCTTCG	AGAAAACCAAGGCGGAGAAG	TAMRA	EZ752164
GM1376	TGA	3	5	15	60.21	97	CACGGGTGACATTGGTTACAT	AGGTGCCACTTGGTATCCTTT	FAM	EZ752205
GM1377	CAG	3	5	15	59.815	98	AGCAACAGCAACTGCAACAG	GCTTGAAGTTGAGACGGTTGT	TAMRA	EZ752269
GM1378	CAT	3	5	15	59.51	101	TTGTTGCTCACAGAAGATCCA	GGGTGGAGGTTGTTCTCTCTT	TAMRA	EZ752697
GM1379	CCA	3	6	18	60.29	92	CTCTTCCTCTTTTCCCACCAC	GGCTCCTCGTGATTCTGGTAT	TAMRA	EZ752726
GM1380	CAC	3	5	15	59.83	90	GCTTGGGTCACCAATCTACAA	ACTCCAATCTTGATAGGCACTTG	FAM	EZ753029
GM1381	GCT	3	5	15	59.83	118	GGGCAAAACCAAAAGAATACC	GAGGCTTATCAACACCCCTTC	FAM	EZ753037
GM1382	GAA	3	6	18	59.45	103	GGCTCCATGGATGATACAAGT	CATCAGGGTATCCCCATTCTT	FAM	EZ753162
GM1383	TTA	3	5	15	59.81	96	GTGGCGGTTGTGTACAAAGAT	CAATGTCTCATGCACCTTTCA	FAM	EZ753330
GM1384	TCT	3	5	15	60.135	92	AAAAGAGCAGAGAGCGAGACC	AAACTTCAAGCCACCCATCTT	FAM	EZ753448
GM1385	TTA	3	6	18	59.485	94	GTGACAGAGCTTACAGCATCG	GACTTGCCAGAAACTTGGACA	TAMRA	EZ754520
GM1386	AGA	3	6	18	59.675	108	GCAGCTGAATTTGGATAGTGG	TTGTTCCAACACGTGTCACTC	FAM	EZ754544
GM1387	CCT	3	6	18	60.355	95	GCTCATGCTCTTCAGTTACCG	AAGTAAGGTGGAGGCTGTTGC	TAMRA	EZ754629
GM1388	AAG	3	5	15	60.185	98	CAAGCCATCTTCACAAAGAGC	GGGTCTTCATTGAGGTCAGGT	FAM	EZ754958
GM1389	GA	2	8	16	59.725	100	GAGAGTGAGAGTGTGGTGAGTGA	CCGAGTGAGTTGAGTGATTCTG	HEX	EZ755061
GM1390	CAT	3	5	15	60.16	106	CCCAATTCTAAACCTGCAACA	CAACATTTCCAGCCAAGAATTT	TAMRA	EZ755196
GM1391	AAG	3	5	15	59.885	104	CAGCAATGAAGCAGCAGAAG	CATCAACCACCAACCTCACTT	HEX	EZ755544
GM1392	GAA	3	5	15	60.16	100	TCGTGCTCGAGTACCTAAGGA	ATCATCCACCGCTTAATCTCC	TAMRA	EZ755600
GM1393	AGC	3	5	15	59.725	93	CGATGCACACACTTCTAGCTG	GCTGAAGCTGCTGAAACTGAT	HEX	EZ755891
GM1394	CCA	3	5	15	59.645	118	CGTTTCATACTGCCTCCATTC	CACATTCCAGAGGTTGGAGAG	HEX	EZ755979
GM1395	AGA	3	5	15	60.045	108	ATGGGAAGGGTGATGAGAAAG	GCTTCTGCTTCAAGGTGCTTA	HEX	EZ756016
GM1396	CTC	3	6	18	59.375	99	TCCTCTGCATCAATCAATGGT	AGATGTTGAAGTTGAAGAGCAGA	HEX	EZ756072
GM1397	CTC	3	6	18	59.66	95	GTTTGTGGCCAATCGAAGAT	CTTTGATGCAACAACACAAGC	FAM	EZ756127
GM1398	CAA	3	5	15	60.53	97	ACCACTTTCCTCGACAACGAT	CGTTTGGAGGAGAAATGTTAGC	HEX	EZ756136
GM1399	AAC	3	6	18	59.75	99	GGTTTACTATGATGGCGGTGA	GTTGTTCTACCAACGCCAAAG	TAMRA	EZ756142
GM1400	AAC	3	5	15	60.065	106	CAACAACTACTTTGGCGTTGG	AAAATCCGATGTGAGAAACGA	FAM	EZ756142
GM1401	TTC	3	6	18	59.915	97	AATCACAACCCACTTCCCATT	TAAGAGGAGGCTTTGGAACCT	TAMRA	EZ756154
GM1402	CAA	3	5	15	60.385	123	TGAGACAGGGACCATTACGG	TGCTTTGCAGCGAGAGAATA	TAMRA	EZ756292
GM1403	AG	2	8	16	59.97	157	AGCAGCGAAGAGTTGAAAGGT	CCTAACCTATCAAATGCCGAAT	TAMRA	EZ756410
GM1404	TGT	3	5	15	59.95	90	AGTTGGGTCCTTCTCAACCAC	TCAGTACCAGCGCTATCAACA	HEX	EZ756410
GM1405	TTC	3	5	15	59.475	104	CCATTTGTCAAAGTTGACTTGC	ATGCTGAAGATGAGGACCAAG	TAMRA	EZ757209
GM1406	GAA	3	6	18	59.985	99	GCCAAAGCAAACGTGAATAAA	ATCTCCCTCCAACACACCTTT	FAM	EZ757255
GM1407	TC	2	9	18	58.585	98	AATACTCCCTCGCTTCTCTCC	GATAGAAAATGGAAGGTGAAAGG	HEX	EZ757428
GM1408	CCA	3	5	15	59.765	118	GGTGGTGTTGAGGTGTTTGAT	GTGGATCGGAGGACATGTTT	TAMRA	EZ757698
GM1409	AGT	3	5	15	60.425	116	TCCTTGACCAACACTTCCTTG	TCCAACCAAACCCATCAAAG	FAM	EZ758154
GM1410	TCT	3	6	18	60.055	103	TCATCAAGCTTGGTTCACCTT	GTTTGGTTTTGCATTTGAACG	HEX	EZ758208
GM1411	TCT	3	6	18	60.07	98	TTGTTCTCAACAGCAACAACG	AAGGTGCAAACTGCTCTGCT	TAMRA	EZ758898
GM1412	CT	2	8	16	58	102	TTACCTCCAAACATAACCAAAAC	ACAGAGACCAGTGTTGCAATG	TAMRA	ES717470.1
GM1413	TTC	3	6	18	59.115	118	TTATTGGATCATATCATGGGAGA	CATGCATTCCTCCTTTGTCAT	FAM	ES717498.1
GM1414	CAG	3	5	15	60.09	92	GCTAAGTTTCTGCCGCATAATAA	TGATGAACGCTTCCTATCTGC	HEX	ES717506.1
GM1415	CCA	3	6	18	59.12	93	TTGGGAACCCACTTAATCATC	AAACACTTACTCCCGGAGACC	TAMRA	ES718701.1
GM1416	CT	2	9	18	60.495	92	TTCTTCTCTTTTCCCCAGCAC	TGGCTACTCCCTGAGACATTG	TAMRA	ES718869.1
GM1417	TGG	3	5	15	59.98	158	AGGAGGCGGAGGAGGTTA	CGTTCCAAATTCCAAAACCTT	HEX	ES719680.1
GM1418	GAT	3	6	18	59.555	131	TGGACCTCCACTCACAAAACT	CAATTCCCAACCCCATAAAA	HEX	ES767039.1
GM1419	TGG	3	6	18	59.195	102	GGTTTGGAATGTTGAGGAAAA	TTAAGAACCACCATTGCCACT	FAM	ES719847.1
GM1420	CCA	3	5	15	60.385	94	GGAGATTCTCTCTCCCGACAA	AGTAAAAGCGGTGGTGGAGTT	FAM	ES723440.1
GM1421	CGA	3	6	18	59.94	115	GCAACAACAGAATCAACGACA	ATTGAGTCCGACGAGGAGTTT	HEX	ES723480.1
GM1422	TCA	3	6	18	59.715	91	CAGTGCTAATGCTTCACACCA	GCTGGAAACTTAAGAGCACCA	FAM	GO258722.1
GM1423	GAA	3	5	15	58.92	174	CCTCCTCTTCTTGGTAATTTTG	ACTCCTCCTCCTCTTCCTCGT	FAM	GO258769.1
GM1424	TTC	3	6	18	60.46	133	GCTTCGTGCTGGGTTTTCT	TTCAAACCGAACAACAGCAAT	FAM	GO261516.1
GM1425	TCT	3	6	18	59.795	140	AACAAGGCTTCTCCACCATTC	GACGAAGTAAGTCAATGGGTCA	TAMRA	GO262415.1
GM1426	TA	2	8	16	60.245	119	ACCCCTTCAACCTCTTCCTTT	GGACAAACACTTGCAAGAATCA	FAM	GO263955.1
GM1427	AAG	3	5	15	60.195	102	CATTCAAAATCTGGGAGCTGA	GATCCTTTTCCTTCGTCTTCG	HEX	GO265273.1
GM1428	TTC	3	5	15	59.58	100	CACGCAGTTCTTCTTCTGCTT	TTGGTGTTGTTGGTAATGACG	FAM	GO265590.1
GM1429	TAT	3	5	15	59.265	185	CCTGTCCTATTTTCCGGTTTC	CCGACTTTATTGGAAATGCTC	TAMRA	GO266680.1
GM1430	CTT	3	5	15	60.28	145	CATATCGATGCAGCTCTTTCC	TGGTGGAAACTTGCATAATGG	HEX	GO267093.1
GM1431	TTG	3	5	15	59.705	100	CGAAGATGGCATATGAAGAGG	TTTGACACTGCAAATTGATGC	HEX	GO268990.1
GM1432	GCA	3	5	15	60.24	115	ATTACTTCCTCCCCTGCACAA	AAATCAACAGGAAGTGGAGGAG	TAMRA	GO269263.1
GM1433	ACA	3	6	18	59.745	123	TTCTCTGTTCTCACCCTTTTCC	CGCCATTACTTCAACTCGAAC	FAM	GO323426.1
GM1434	ATC	3	5	15	59.94	110	GAGGCTTCTTCCACAAGATCC	CAAGTATGAGCCTTGTTGTGATG	TAMRA	GO323730.1
GM1435	GAA	3	6	18	59.685	155	TGAAGATATGATGATGGGTGAAA	ATACCCAGCAAGGGAAGAAGA	FAM	GO326363.1
GM1436	AAG	3	5	15	59.555	122	AGAAGGCCATTGAGACACAGA	GCAGTGGAGGTGAGCTTAGAG	FAM	GO327225.1
GM1437	CAA	3	6	18	59.95	97	TGATGATGGTCAAAGAATTTGG	TTGGAAAGTCGAAGATTGGTG	FAM	GO332646.1
GM1438	GGA	3	5	15	60.085	91	TCTGTGCCAGAGAATCCAATC	CCTTTGAGTTCCCATTCAACA	HEX	GO332887.1
GM1439	CTT	3	5	15	59.885	100	TGAATCAAAGGAAAGGTGAAGA	CCCATAAGAAGATCGCTGGTC	TAMRA	GO336826.1
GM1440	CAA	3	5	15	60.095	119	GGGTGCGTCTACACCTAATCA	CCCCACATGATTTCAGAATTG	HEX	GO341178.1
GM1441	CCG	3	5	15	60.39	99	GATGTTCACGACGACGAAGAC	ACGGAAGAGTGGTTGTTGTTG	HEX	GO341178.1
GM1442	GGA	3	5	15	60.485	115	TAGCATTGACGGTGAGGAAAC	GTGGAGGATCCGTTATTGCTC	FAM	GO343194.1
GM1443	GAG	3	5	15	60.235	144	AGCCAGCTTCCTCTTGTTCTC	CTTCCTCCTCTTCCTCCTCCT	HEX	GO343513.1
GM1444	CTT	3	7	21	58.895	412	GATAAGAGAGCCTCCCAATTTT	ACGAGGAGCTTCGTGGTTT	FAM	ES758116.1
GM1445	CAT	3	7	21	60.335	252	GTTGGCAGAGTGGAAGAACTG	CGCTTTTATAATAGGCCGAGGT	FAM	ES758187.1
GM1446	CAT	3	13	39	60.36	250	AGGAGGAAAATGAATGGTGCT	TGTGGAGTGCTGATGTTGTTG	TAMRA	ES758739.1
GM1447	TTC	3	8	24	60.26	411	GCTCTTTTCTCGGTTCCATCT	ATAAGCTTTAATGGGCCACCA	HEX	ES758960.1
GM1448	AT	2	21	42	58.695	253	TTGATCCAATCCCTCTTTCAA	GGTCAACAAATTGAAAATCATGT	HEX	ES752098.1
GM1449	TATT	4	5	20	59.805	415	CGATTATTGGCATCATTGGAC	TGATAAAGCCATCGATTCATGT	FAM	ES759907.1
GM1450	TC	2	10	20	60.15	400	GAGGCTGCTTCTATGGAAAGG	AACCATCATGGATTTCCGTAAC	FAM	ES757447.1
GM1451	ATG	3	7	21	59.35	406	ATTCTTATCCGCCACTCTTGC	CCAATTTACTGGAAACAATTTCA	TAMRA	ES717589.1
GM1452	GA	2	10	20	59.265	407	TCCCTACTCTATACCTTCCCAAA	CGAATCCGTTAATTCCGATCT	TAMRA	ES717642.1
GM1453	TC	2	16	32	59.85	267	CTCACACACACTGCCAACACT	AGCTTAGTCGGAATCGGAGAC	HEX	ES717150.1
GM1454	TATG	4	5	20	58.775	415	AGTTGAGGGGTGAGAAAATGG	TGGAAATTAAAGTATGGAATTGG	HEX	ES717918.1
GM1455	TA	2	24	48	59.535	415	CGTCGTGCAGGTAATTATAAGG	CGTCATCATCATATCCTTGTCG	TAMRA	ES718328.1
GM1456	TAA	3	8	24	60.41	404	AGAGGGGCAAAACTGTCAAAG	TTCACGTTCATTCCCCAATTA	HEX	ES719132.1
GM1457	AAG	3	7	21	59.635	408	TGCTCCATAGATTTCCCAAAA	TCCACTAGGGCCTGTTACTGA	TAMRA	ES719359.1
GM1458	CCG	3	8	24	59.9	480	GCCTCCCTTAAACACCTTCAA	GAGCAATTGCAATGCATGA	TAMRA	ES707761.1
GM1459	TC	2	15	30	59.305	423	TTTGTCTCTGTTCTTTCCCTTTT	TTTCTCAGCTTCTCCACCAGA	TAMRA	EZ738392
GM1460	GTA	3	7	21	58.92	257	TGCTTTCAATTTGTCTTTCTCTC	GAGCTTGTCGGCAAGTATCTG	FAM	EZ746036
GM1461	TCA	3	7	21	60.51	411	GCTTCTTGCTGGGACAAATCT	TCTTGCAGCTTCTTCTTTCCA	TAMRA	EZ738425
GM1462	TCAC	4	5	20	57.985	468	CTTGCAATTAATAGCTTCACACA	TCCATAAGTCGATCAAGGAAAA	TAMRA	EZ753735
GM1463	AAAT	4	5	20	58.48	420	GGTTACAGACTTGCAGAGTTACC	CCACCATTGCAATATTCAGAAA	TAMRA	EZ739930
GM1464	GCA	3	8	24	60.07	449	TTCCATCCCAGATTCATCATC	GGGATTTTAGGGAAGCTCACA	FAM	EZ738620
GM1465	TC	2	10	20	60.435	400	CCTCGTATTCTTCGCCACTCT	CCTGTGATTCCTCAGAACCAA	HEX	EZ755216
GM1466	GAA	3	7	21	59.175	410	TGGCACTTCAAGCACACATAG	GAGTGCTTTTGAAATTTTGCAT	HEX	EZ757695
GM1467	GAAA	4	5	20	59.995	422	AAAAGGAGAGGCCTGGTAAAA	CTTTGCATGTTGGGGTTCATA	HEX	EZ746422
GM1468	CAC	3	7	21	60.025	253	AACAAGCCATAAGCCACCAG	AGTTGTTGGTGGTGAAGTTGG	TAMRA	EZ754115
GM1469	AAG	3	8	24	59.86	255	TTGCCGTCATCTGATTCTTCT	TCTCACCGGTCTCAGTGTTCT	TAMRA	EZ746486
GM1470	AT	2	10	20	59.255	423	GTCTGGTCCACAGCATAGCAG	ACAAATGATACAAATGCTTGGTT	FAM	EZ742813
GM1471	AG	2	11	22	59.585	429	TTTAGTCTCCTTTGCCCCTTC	CCTCTTGACGAAGTCCTTGAA	TAMRA	EZ742849
GM1472	TTTA	4	5	20	59.96	416	GCAAGGGTTTCTTTTATTCACAA	ACTACGGCAGCTGTGTCAAAC	HEX	EZ754313
GM1473	GA	2	11	22	59.74	438	TATCCCATGGTTGGACAAGAA	AAAACCAGAAAACTCCTCTCTCC	HEX	EZ739041
GM1474	AG	2	10	20	60.44	413	CGACGCAGAGTGAAAGAAAGA	GTCTGCTTGCAGAGGTTGAAG	TAMRA	EZ750602
GM1475	AC	2	10	20	60.39	406	CTCCATCGCAATGTGAGAAAC	ATTGCCATCTCCAAGACACAG	FAM	EZ751944
GM1476	CA	2	10	20	59.565	427	AAAAGATCCAAAGAGATCAACCA	TGTTGCTGATGCATATGGTGT	FAM	EZ750728
GM1477	TTTG	4	5	20	59.38	408	GTTTGTGTTTGTGCCGAACTT	CAAGCAACCCTTGATGTGTTA	FAM	EZ736683
GM1478	GA	2	10	20	60.205	406	ACGGAAGGTGCAAGCTTTAAT	AAGGAGGAGAAGCAGAAGCAG	HEX	EZ739517
GM1479	TTC	3	7	21	59.9	406	ATTTAAGGCAACCTGCTTCGT	CAGAACCGCCTCAAGCTC	TAMRA	EZ752029
GM1480	AT	2	19	38	60.38	255	GCTTGCTAGGTTGTTTCAGAGG	TGCCTAAAACCAAACCAATGA	FAM	EZ739719
GM1481	AG	2	10	20	59.94	431	CCCGCTTCCAAGATAAATTCT	TGTGGTGATTGAGAAGAACAGC	TAMRA	EZ747383
GM1482	AAC	3	7	21	60.415	410	TTGAAGCGGTGTTCATCAAAT	GGAGATGCTGGAGAAGAAAGG	TAMRA	EZ743613
GM1483	TCA	3	13	39	60.225	113	GCTGTTACATGGGCATCATTT	TCATCAGAGACCCAAGATCCA	TAMRA	EZ743639
GM1484	CTTT	4	6	24	60.115	264	ACTCTTCCTCCCTGCGTTG	CGAAGAAGATCGAGAGAAGCA	HEX	EZ731060
GM1485	TCT	3	7	21	59.225	252	CAAGAAGGAACATAGGGCTCA	CGTCTAGAAGCAACACGAACA	HEX	EZ731395
GM1486	GA	2	13	26	60.07	401	ACACCAGAGTGGTCATTACGG	AATGCCAACAACCCTATGTGA	TAMRA	EZ732366
GM1487	TGG	3	7	21	60.05	414	CCTGTTGTGGTGGTTCATTTC	CATTGGACCAGAAGGTTGGTA	FAM	EZ732649
GM1488	TC	2	20	40	59.795	414	CATGCTTGAGTGCTTCAATTCT	TTGGAGGATTCATTCTGTTGC	HEX	EZ732678
GM1489	AT	2	35	70	59.65	408	GGAAGATGTGGTTGCAAATTC	CTCCCAGCTATCAACTTCACG	HEX	EZ733072
GM1490	ATGT	4	6	24	60.19	404	AAACTCAAGGGCCAGCATATC	CAAGCCCCTTTGTGTGTGTAT	TAMRA	EZ733072
GM1491	GAG	3	8	24	59.475	410	CTCTTCCTCCGACAACGTCT	GCCATCCTCATCTTCAATGAC	FAM	EZ722227
GM1492	TCTT	4	5	20	60.165	440	CCGGGGAGAGCAAATAGTG	GCACTCTGCAAAATCGGTATC	FAM	EZ733539
GM1493	TGT	3	8	24	60.22	250	AGAGAGGTTGAGGTCGATAGCA	CAGACAAAAGGAGCTTCAACG	FAM	EZ734041
GM1494	TTC	3	16	48	59.425	250	CTTCGAAGAAAAGTGCATCG	GAAGACAGAAGACGAAGAGCGTA	HEX	EZ735053
GM1495	AATT	4	5	20	59.9	250	GCACCAAACCCTTACAATTCA	CAAGAACACACTGCTTCCTTTG	TAMRA	EZ735479
GM1496	TTTCT	5	6	30	58.675	267	TTCATTTGGCTGTTGAAAAGT	AGCAGCAGCAGTAGCATCTTC	TAMRA	EZ735745
GM1497	TAT	3	7	21	60.11	252	TGGAAATCTGATAAGGGCACA	TGATTCCATTTCCACACATCA	TAMRA	EZ736082
GM1498	AG	2	11	22	60.035	417	ATCTTCATGGTGGTGGTTGAG	CTGTCTGTGTGGTGCGTATTG	FAM	EZ723136
GM1499	GA	2	10	20	59.98	418	GGATTGCATTACCGACACACT	GAGCTTACATCCTCGGTTTCC	HEX	EZ723180
GM1500	AG	2	11	22	60.31	404	CTTTTACACGGTTGCACCATC	ATCCATAAATCCCACAGCACA	FAM	EZ723261
GM1501	TC	2	21	42	60.195	403	TCTGCAGTGTGTGTGTGATGA	TAAGAACCAAAATTGCGACCA	TAMRA	EZ723628
GM1502	TC	2	19	38	59.985	424	TTCCTTTACACACACGCACAC	TGGAGGAAATGTAGGGAAAGG	TAMRA	EZ723733
GM1503	TC	2	12	24	59.885	422	TCCGATGCTTATCACAAAAGG	ATTGCATTGACAGAAGGAGGA	TAMRA	EZ723838
GM1504	GAA	3	7	21	59.335	408	AAGAGGCTCAGAGTCTTGGAA	AAAGTCTTTGGCGCTAGCAAT	TAMRA	EZ723840
GM1505	CTT	3	9	27	59.525	414	AAAGGGGAGTTCCACTCAAAC	CTTGGTCTTGAACCCAATGAG	TAMRA	EZ724178
GM1506	TGG	3	7	21	59.805	414	ATGACCAGAAGAACGTCGTCA	GCGCAAATAAAGTACGACACA	FAM	EZ724292
GM1507	CTT	3	7	21	59.3	417	TCACCTCAAATTCAACATTGG	AGACGCTCCTCGGTACAAAAT	HEX	EZ724317
GM1508	AG	2	14	28	59.825	419	AATCGGAATCCAAGAAAGGAA	CCAACACCTGGTTGAGAAGAG	FAM	EZ724483
GM1509	ACC	3	9	27	60.045	431	GATAACCTTCGATCTCGCTACG	CATGGTGGCGAAATATTACAGA	FAM	EZ724566
GM1510	TGG	3	7	21	60.11	400	TCTCACACCGCACTTTCTTTT	GGTCCACCTTCTTCCCATAGA	TAMRA	EZ724866
GM1511	TTCCC	5	6	30	59.06	400	GCTTTTGTATTGCATTGCCTA	AACAAGATCAGGAGGAACAGGA	FAM	EZ724866
GM1512	TTTA	4	6	24	59.975	400	TCACACCAAAAGTGCATGAAA	TTGGGATTTGGTATCAGCAAC	HEX	EZ725368
GM1513	TTTA	4	5	20	60.22	414	GAGATCGAGCAAGCACACAAT	TACCACAGCCAAACAAAGACC	HEX	EZ721532
GM1514	AAG	3	8	24	60.275	424	CATGACCAGTTGAGGCTCAGT	GGCTCCAAACACAAACCCTAT	FAM	EZ727129
GM1515	GGT	3	8	24	60.025	406	CAGATATCGCGAATCGAAGAG	TTCTTCTTGTGTTTGTGCTGCT	FAM	EZ727132
GM1516	CTTT	4	7	28	60.075	255	CAATTATTTCCACCCCGTTTT	CCCTTCCAAGAAACCACAATTA	HEX	EZ727614
GM1517	CATTCA	6	6	36	60.225	257	TTTTCTTGTGCCCATCACTTC	TATAATACGGTGTCGCCTCCA	HEX	EZ727635
GM1518	TATTT	5	6	30	59.915	418	GGTTAAAACCCCGGGTAAAA	AGCCATCTGATTGAATGATGG	TAMRA	EZ727704
GM1519	TCT	3	9	27	58.995	250	TATGCAGTATCACATCCGTCA	AGAATCCCGAGGAGGAATCTT	FAM	EZ727962
GM1520	GAT	3	7	21	58.71	260	AGGAGGATGAGGTTGAAGAGG	AAAGGTAGCATCCATGTATCAAA	FAM	EZ728855
GM1521	CAA	3	7	21	59.9	417	ACAACAACCGAGTCAGCATCT	ACTCCTCGATGTGTTTGTTGG	TAMRA	EZ721804
GM1522	AATGAG	6	5	30	59.025	413	GAGGACCCTACAACTGCAAAG	TGTCCTGTGTAACGGACAAGA	FAM	EZ730237
GM1523	CTT	3	7	21	60.03	409	TTTCCGTAACCAAGACAGTGG	TGAACAGAAACAGCAGCAATG	TAMRA	EZ730393
GM1524	TTC	3	7	21	59.63	251	TGGTGGCAATGGAATATCTTT	GAAAATGAAAACGCAAACCAA	FAM	EZ730956
GM1525	GAA	3	7	21	60.265	417	TATGGAGCCTTTGATGGTTCA	CAGCGTGAAGTTGACAGTTGA	FAM	EZ747471
GM1526	AT	2	14	28	59.795	409	AGGAGGGAAGATTGGAAGTGA	CATGAGCATGAACCAAAATGA	FAM	EZ751359
GM1527	GAA	3	9	27	59.315	421	AACCACACCATCACCACTACC	GCAACGACGATTATGAACATTT	HEX	EZ755149
GM1528	TC	2	10	20	59.75	409	CCCTGGAGAAAACTCCAAAGT	TCGGACATAGATTGAGGATGG	HEX	EZ752088
GM1529	CT	2	10	20	59.425	418	GCAGATCAGCCTCTCTCTGTC	GTTCATCTTTCCCATCACAGC	FAM	EZ736812
GM1530	TTGT	4	5	20	60.07	258	ATCGAACGAAAGGGAAATGAT	TGAGCACAATCTCTTTACACACG	TAMRA	EZ740684
GM1531	TTG	3	12	36	60.3	409	GCAGGCATGATCTTCTTTTCA	TGATATGTCCGTGACCACCTT	TAMRA	EZ740759
GM1532	AGG	3	7	21	59.48	273	CGTTGAGAATAGGTGGGTCAA	CGAGTTTGTTTGATCTCAGAGG	HEX	EZ744600
GM1533	TTC	3	7	21	60.11	250	CCATTAGCTGAAGGCATTGAA	CAAGATGGTGACGAGAAGAGC	HEX	EZ748469
GM1534	AAGAGG	6	5	30	60.05	415	AACCTGCGTCATCTACCACAC	ATCAACAAGTCGGCACGTTAC	FAM	EZ748475
GM1535	ATAG	4	5	20	60.16	250	TCGCTTTGTCTGCACTTCTTT	TGCTGCACATATTCAGTTTTCC	TAMRA	EZ752290
GM1536	CT	2	10	20	60.265	410	AAAGCCCTGAAAAGAAAGCAG	TATGCATTTGCAGGTTCTGGT	HEX	EZ740813
GM1537	AT	2	14	28	59.89	402	CGATCCTTCACTTCAACAAGC	AGGAGTCGGTGTGAGCACTT	TAMRA	EZ736119
GM1538	GAA	3	7	21	59.98	420	AGCTCCAGAGGCAAAGAAAAC	TGCATAGTGATGGTTCCTTCC	FAM	EZ736248
GM1539	GA	2	17	34	58.77	425	GCTCTTGTTAATTCGATTCCA	CCTCATCAGAGTCAGGCAAGA	FAM	EZ737049
GM1540	CT	2	15	30	58.885	402	GAACTTCCTGAGCATGTGATG	GACGACGACGAGGAGGAG	FAM	EZ740016
GM1541	AG	2	14	28	60.22	267	AAGCTGTCGTCCTTCTCCTGT	TGCTTGGCCTAGAAACAGAAA	FAM	EZ741008
GM1542	GA	2	10	20	59.305	422	GTTCCTGATGGACTCGGAGA	CAATACGCATAGATGCAAACAG	FAM	EZ756288
GM1543	AG	2	10	20	59.53	418	GACGGAAAAGAACACAGGAAA	AAGCCTGATGATCTTGAAAAGC	HEX	EZ741030
GM1544	ATG	3	7	21	59.39	253	TGCTACCAAACGAAACACACA	TCCTTCACATGAAGCAAGAGA	FAM	EZ744859
GM1545	TTC	3	8	24	60.345	411	GGGGAGCACCTCAAAATTAAA	CAACCAAATCCAGGAACAGTG	FAM	EZ741127
GM1546	TGG	3	10	30	59.73	419	GGACCTCCTCGTACCTATTCG	AAGGGAAGGTAGGTGTGGAAG	HEX	EZ737408
GM1547	TC	2	10	20	60.175	401	AAGTTAACCGTAGTGGCAGAGC	GTTCGAAATTGCAGAATGGTG	FAM	EZ737426
GM1548	CAG	3	7	21	59.89	401	CTCTCTCGCAATGGTGAAGTC	GACTCAGGGGTGTAAGTGCAG	HEX	EZ737426
GM1549	TCTT	4	7	28	59.47	418	TTCCAAGAATCAACATCACCA	AAGGAAGAAGCAGAGCAATCC	TAMRA	EZ756603
GM1550	GA	2	14	28	59.565	400	CCAAGATTTCGAAACGTGAAA	TGGCCATATTTCTGAAACTCC	TAMRA	EZ743939
GM1551	ACGGTG	6	5	30	59.875	402	TCACTGTCTCGGTGTTTTCCT	TCAGCCTTCTCTCACCGTAAA	HEX	EZ749081
GM1552	CTA	3	7	21	59.77	405	TCAGCTCTAGAAACCGGATGA	CCCAGTCGTATTCATTTCAGC	TAMRA	EZ752957
GM1553	ATC	3	9	27	59.735	406	CAGCTCTTGCTTCAGACCCTA	TGAAGGAAGAAACTCCCAACA	HEX	EZ755428
GM1554	ACC	3	7	21	59.595	258	CATCAACAAGCTCATCATGGA	AAACGAGAACACAGCAGAAGG	FAM	EZ752986
GM1555	AG	2	19	38	60.075	434	CGTAGACGTGAACCACTACCAA	CGCCTAGTGTCTCAGAAAACG	FAM	EZ747808
GM1556	CTCTTA	6	5	30	60.335	400	TTTTGGGGTCTATGATTCAAGG	GCATTCGCCATTGATACTGTC	FAM	EZ749302
GM1557	TC	2	14	28	60.415	429	GTTTCAGCCTCGGAAAACCTA	TCACCGGACCAACTACCATTA	FAM	EZ756945
GM1558	TGAA	4	5	20	60.225	412	GGAGAAGGAGAAGGAGGACAA	CACCTCCTCGGAATCACTTG	HEX	EZ744021
GM1559	AAATT	5	5	25	59.96	403	TGTGAAAGCAGCATGAAACAG	TCAGTGACCCAAAACGGTAAC	FAM	EZ749559
GM1560	CAC	3	7	21	60.105	408	AATCAGATGAACCACCAGCAG	CGATCACGAACGATAAAGGAA	FAM	EZ751736
GM1561	TTC	3	7	21	59.995	414	TTCTTCTAACACACTCACGCAGA	TAGCTTGCTGGCGTATCAAAT	TAMRA	EZ753393
GM1562	CAA	3	9	27	58.65	402	TCTTCTAATCTTCGGTCAACAAT	TCATCAGATCCTCCAAAGCAC	TAMRA	EZ751739
GM1563	TCA	3	9	27	59.6	433	CAAAGTGAGTCACCTACCACAAA	TGGAGACGTTTCATCTCTGCT	FAM	EZ742053
GM1564	TTAG	4	5	20	59.465	91	TGAAGGAAAATGAAATGGGAGT	TTGTCCATGGAAGGATATGGT	TAMRA	EZ753477
GM1565	TAA	3	7	21	58.735	255	CTCCGTACCTGAAATGATGAA	TGCTCACTGTTTCAACCTGAAT	TAMRA	EZ753494
GM1566	AAC	3	8	24	59.405	266	ACAAAACAATTGGGTTGGTGA	CAACTGTTGGTGTTGCTCATT	TAMRA	EZ753496
GM1567	CT	2	12	24	59.45	423	GCAATGATTCTTACCGCATTG	CGTCACAATCATAAATCATCACA	HEX	EZ749717
GM1568	CAG	3	7	21	60.45	472	TCAAACCAACACCAGGCTTAC	CGTGATCAATCAGGGACAAAA	HEX	EZ740247
GM1569	TGA	3	7	21	60.145	422	TGCACTCCAATTCACACAAGA	GGGATTCCAATGCCTATTGAT	HEX	EZ749801
GM1570	TCA	3	9	27	59.64	403	TTCAGCATCTTGGATTGACG	CATAAACACTCGTCCCTTTGG	HEX	EZ749812
GM1571	GGAGAA	6	6	36	60	295	ACAAATGAGTTGGGTGCTTTG	TCGTCCCAAAATTACACTTCG	HEX	SRR042415.52566.1
GM1572	GA	2	10	20	60.05	264	GCGTGGTTCTTCTGGACATT	TACATCCACTTCCAACCGAAG	TAMRA	ES768087.1
GM1573	TC	2	24	48	59.725	264	GAGACCGGAGACGGAGAGTAT	ACGCCCATAGATTAACCCAGT	FAM	ES768312.1
GM1574	AT	2	28	56	59.48	314	GCAGCATGACTTTGAGAAGGT	TGTGAGTATCGATCATTCGATGT	HEX	ES720309.1
GM1575	TTTAT	5	5	25	59.655	418	GCAATCGGTCATGGTTATTGT	GTCACTGAATGCCCAACTAGG	FAM	ES723197.1
GM1576	TTTC	4	8	32	59.57	406	TTGCAGTAAAACACCACAACC	CACAAAATCCCATGCCAAATA	TAMRA	ES724317.1
GM1577	GA	2	13	26	59.905	278	GCGGTGTTGAAGTTGAAGAAG	TAACGCATTAACCACACACCA	FAM	GO257692.1
GM1578	ATC	3	7	21	60.18	409	CGTTCCACAATTTTCTTCAACC	CCCCATATCTGATTTTGGTGA	FAM	GO257698.1
GM1579	TTC	3	7	21	59.68	408	TCATCCCATCATCATCATCAG	GCGTGGAGGATATCTTGAGTTC	HEX	GO257941.1
GM1580	ATAC	4	5	20	60.605	408	TACTGGGAACGAACTGCTCTG	AGGTCAGGACCTGGGATGTT	TAMRA	GO258765.1
GM1581	GAA	3	7	21	59.93	425	CACCACCGTTTTCCACTACAC	TGAAGGAGTAGCGTATGACTCG	HEX	GO258895.1
GM1582	TA	2	11	22	58.09	261	ACTTTCCTTATTTGAAGCTGGA	GACAAACTAAAAGCTCCCGAGT	FAM	GO262978.1
GM1583	TTC	3	12	36	59.64	262	AGCACAACAACCATAGCCTTG	GGAACAAACAACGGAAAGAAA	TAMRA	GO263153.1
GM1584	GAA	3	10	30	59.955	419	GGTGCTTTCTATGCTTCAACG	ACCGAAATCAGCGTAAACCTT	TAMRA	GO263219.1
GM1585	GAA	3	15	45	59.98	410	AGAAAGGGCATGATGAAACTG	TAACCGCCGCTAAATCAAAAT	TAMRA	GO260188.1
GM1586	TTTA	4	5	20	60.26	458	TGAGGAACTCAATTTGCACCT	ATGAGATTTTGCCCAAGGAAA	FAM	GO260756.1
GM1587	TAA	3	7	21	59.815	251	AAACCAGGGAGAGAGAGTTGAA	TAAGGAAGCTGAAGCAAGCAA	HEX	GO261132.1
GM1588	AGG	3	7	21	59.67	403	TTCCTCTTCCTCCTCCTCATC	AAAAGATGCTCACCCATACGA	TAMRA	GO261838.1
GM1589	AGAAGG	6	5	30	59.835	406	ACTGAACCGAGCAACATTCAT	CGCACGTAGGTTCTTCTTCTG	FAM	GO262455.1
GM1590	AAAT	4	5	20	60.34	299	CGACTTCACCTGAATTTTCACC	TGGAACCATGGTCTATGGAAG	HEX	GO266540.1
GM1591	AG	2	13	26	59.91	433	TCATCACATTTGATTGCTTGTG	TGCCTTAATAAGCTGGCCTTT	HEX	GO263395.1
GM1592	AAT	3	7	21	60.08	402	TTGAACTAGGTTGGAAAGGTGAA	ACTTCCTATGCGGTTTCTCGT	FAM	GO263890.1
GM1593	TC	2	11	22	60.11	422	CGCATTGCTCCAAATTCTCTA	CGTCTTCTTCCATTTGTGCTC	TAMRA	GO264755.1
GM1594	TTTC	4	5	20	58.84	414	CAATTCCATGCACATCTTCTTC	CCCCAAAATAATTTCTCAGTCA	FAM	GO265065.1
GM1595	CAT	3	7	21	60.045	406	GAAGTCGGCACAACAGAAGTC	GTTTGATCGGATGAAGGGTTT	HEX	GO265187.1
GM1596	TA	2	10	20	59.77	445	TTGGGTCAGGGTATGAACAAG	ATGAAGGAAGCGTCAAAATCA	TAMRA	GO265485.1
GM1597	CCT	3	7	21	59.065	440	TCCCAACACTTATTGAAACTGAA	TCCAATGAGAAAAGAAGGAGAGA	HEX	GO265485.1
GM1598	GT	2	11	22	59.63	429	GGCCAGGCAAGTAAAGGTAAT	TGGTCGGTTAGGCAAAGTCTA	HEX	GO265530.1
GM1599	TTA	3	9	27	59.625	408	CGGATACGATCATAGGAAGCA	CGCAGCAGCAAACTAACAATA	FAM	GO265709.1
GM1600	TTTA	4	5	20	59.2	413	GCTTCTTGTAATTCTGCTTCCA	TTAAATGACCATGCCCATCA	HEX	GO268374.1
GM1601	AG	2	12	24	59.64	430	GAATGGAGGTGCAGAGAGAGA	TGAGGATTGAAGCTGTTGGTT	TAMRA	GO268449.1
GM1602	TTTCT	5	5	25	59.185	406	CCGTGATTGAGCTCCTACATC	GGACCTCCATACTCTTTGCAC	TAMRA	GO269118.1
GM1603	ATTT	4	6	24	59.425	400	GGTTATGACATCTTGATTGGATG	AGATTGCAGCGAGAAGGAAGT	HEX	GO324274.1
GM1604	CTT	3	8	24	60.355	412	TTCAAGAACCCATTTCCACCT	AGCCAAGCTAGCTCCAATTTC	TAMRA	GO324881.1
GM1605	CTT	3	7	21	59.84	414	GCTTTCAACACTCCAAAACACA	AAAAGCAGCTTCATTGATTGC	HEX	GO325153.1
GM1606	TAAT	4	5	20	59.55	279	TGAGTCCGTTCGTTAGTAGTCG	TGTGAGACTCGTAAAATCAACCA	TAMRA	GO325395.1
GM1607	ATC	3	7	21	60.245	406	GATCTCCATAGCCAAGCACAG	AGGAGCAGGTAATGCAGGAAC	FAM	GO330388.1
GM1608	TTC	3	7	21	60.565	408	CTTCAATTTGGTTTGGGCTTC	ACTTGTTCTGCCTTGATGTGC	HEX	GO330519.1
GM1609	CT	2	12	24	59.79	262	TGAATTCCATTTCCATCATCAA	TGAATGTGTGTGAGGGAAAGAT	FAM	GO335993.1
GM1610	CAA	3	7	21	60.08	406	AGAAGCCATCCTCATCCTCAT	CTTTTCAGGTAGAGGGGAACG	HEX	GO333479.1
GM1611	TTC	3	7	21	60.14	401	TCACACTCATGCACTCTTCCA	TTGTTATTGATGGCGGTTTTC	TAMRA	GO334045.1
GM1612	TC	2	12	24	59.15	437	GGACCCTTTCAAAACAAGTACA	AGCAGCTTTGAGAGAGGAACC	TAMRA	GO339342.1
GM1613	CCA	3	7	21	60.21	401	TCAGAATCAGCAATGCATCAA	TCAGAGGGAATTGAGGAGGTT	FAM	GO339574.1
GM1614	CT	2	12	24	59.98	402	GTGTGCGTGTGTTGTGTCTCT	CATCCGCAGAATATTGCTTGT	HEX	GO336208.1
GM1615	TCT	3	8	24	59.62	418	ATAAGGGCATGGAAGTGAAGG	CATCCTCGGATGCATTATTTT	HEX	GO337367.1
GM1616	TC	2	13	26	59.585	252	GCGTAACTCTTTCGGATCTCTT	CCCGTATTTTGAAGCAGAACA	FAM	GO338703.1
GM1617	TAA	3	7	21	58.93	409	AGTTTTCAAACTTGCGTTCATT	AGAACTCGGTGAAGCAAATCA	HEX	GO338724.1
GM1618	TC	2	14	28	60.46	410	CTGAATCCATTTTGGTCCTCA	CAAGTTGCTAAGCACCACGAG	FAM	GO339807.1
GM1619	TA	2	13	26	59.685	255	GCTGCCAGCATGATCTTAACT	GAAAAGCCTGCAGATTATGAGAA	FAM	GO341352.1
GM1620	CGCCAC	6	5	30	60.2	456	ACTGGCGTGAGTGAGAGAGAA	GGGCGAAGATAGAGACAAAGG	HEX	GO341676.1
GM1621	TAA	3	8	24	59.56	260	GGTCAACATTCCTGATTGGTC	GAACAGCATTCCTCACTTTGC	HEX	GO342964.1
GM1622	AGA	3	8	24	59.99	253	GATGTTGCATGCGAAGAAACT	CTCTTCCTCTTCAGCCCTCTC	HEX	GO343385.1
GM1623	AG/GAT/GAT	2,3,3	10,4,6	20,12,18	59.5	440	TCTTTTCCTCTTTTAGACTCTGAGC	CTTCGACGAGAAGTGGAAGC	TAMRA	EZ736510
GM1624	TCC	3	6	18	59.52	382	GACCCAAGACTTACAGGCTTCT	TCTGTCGGCTGCAGTAGATG	FAM	EZ751797
GM1625	CTC	3	6	18	59.86	326	AAGCTGCCAAGTCATCACAA	CTGCTTTTGGAGGAGCTGAG	HEX	EZ736172
GM1626	AT	2	5	10	58.06	90	CATATTTCATACAATTAATGTGCAAC	GCATTAAAAAGCAATGAAATTTAAGA	TAMRA	EZ750120
GM1627	TA/AT	2,2	6,5	12,10	59.505	302	GGACTGAGACTGGAGCAAGG	TTTCAGCACGAGTTACAAACG	TAMRA	EZ751859
GM1628	AT	2	7	14	59.365	179	AAACGTGCTCTAGAAACATACAAAA	CAACACATGCAATGCAACAA	HEX	EZ736593
GM1629	GAT	3	7	21	60.06	321	GGCATGCTACTCCACAAGGT	CCTAAGCCATTCACCAAAACA	HEX	EZ748073
GM1630	ATC	3	6	18	59.81	206	TCCAAACCCTTAACCCTTCA	TGGCAATGCTTGGAGTATCA	HEX	EZ751917
GM1631	CT	2	5	10	60.315	111	GCTTCCCTTAACCGTTTCGT	GATCCGAACCTATCGGGTTT	FAM	EZ740429
GM1632	AAT/TAA	3,3	5,4	15,12	58.79	389	TCACCACAAGTGCTGCAAAT	AATCCCACAAGCTAACTGGA	HEX	EZ744255
GM1633	ATG	3	9	27	58.76	232	TGCTGGACCAGATGACAGAG	AAAAGGGGATTCAGACCATAA	TAMRA	EZ746729
GM1634	TTG	3	5	15	59.675	184	AGGCCAAGTGTTAGGGTGTG	GCAAAACCATTGGAGCTTCT	TAMRA	EZ748101
GM1635	TTTA	4	5	20	60.2	281	AGGAGCAACCGGACACATAC	TGCACCTCATCAACCTCTCA	TAMRA	EZ751968
GM1636	TGC	3	7	21	60.48	376	TTTCGCTTCTTCACCGTCTT	CAATCCTGGAATGCCTTTGA	FAM	EZ739960
GM1637	TTC/CTT	3,3	4,5	12,15	59.63	229	AACACCCAGAAATGGAGTCG	AGCCCCATAATCAAGCAGAG	TAMRA	EZ744400
GM1638	TA	2	6	12	59.9	140	CCACATGTTTCACTGGCTTTT	GCCTCATTACATTATTTGATGCAC	FAM	EZ731033
GM1639	CTT	3	7	21	59.365	303	GGGACCAAATTCAAGCTTTC	GGTCTGCGGTGGTTCTTAAA	HEX	EZ731215
GM1640	TC	2	7	14	60.055	275	GGAAAGCATTCTTCACCCTTC	CCCAATGGTAGGAATTGTGG	HEX	EZ731302
GM1641	GAAA	4	6	24	60.175	151	ACACGTGTCCCTCAAACACA	GTTGCAGAGCTCATCAAGCA	TAMRA	EZ722023
GM1642	AG/AAG/GAA	2,3,3	5,6,5	10,18,15	59.96	202	TCCAACGTGGAAATTCCTTC	AGACGTTGGGGAAGTTGTTG	HEX	EZ731403
GM1643	GAA	3	5	15	60.22	239	CTGGCATGACTCCCAACTCT	CAGCAAGAAAGGCAGTGACA	FAM	EZ731441
GM1644	CTC	3	5	15	59.87	93	TGAACACCTCCAAAGGAACC	AGGATGAGGAGGAGCAACAA	FAM	EZ731449
GM1645	CTT	3	7	21	59.94	182	ACACCAAGCGAAAGCTGAAT	AAACGCGTGATCCACATACA	HEX	EZ731557
GM1646	AGCAGG	6	4	24		168	TCAAGGGAACAACACCAACA	CTATGCACGTTCCCAAAGGT	HEX	EZ722044
GM1647	AG/GA	2,2	8,6	16,12	59.685	109	AAAGAAAGAAAGGAAGGGTTTTG	GACACAATCGAGCTGCTGAA	FAM	EZ731757
GM1648	GT	2	6	12	59.965	348	CTACAAGCCCTCCAACAAGC	TCTTGGGTGATTTCCTCGAC	HEX	EZ731761
GM1649	CTT	3	7	21	59.595	159	CCGTTCCCCTTCTACTCTAGG	TCGGCTCTGTTCTCTTGGAT	FAM	EZ731942
GM1650	AGG/AAT	3,3	5,5	15,15	60.065	167	CCAGGGACTCATGCACCTAT	TGCTTGAAAGGAATGGAAGG	TAMRA	EZ731989
GM1651	GAA	3	7	21	59.75	91	AAGAACGCGTGAAATGGAAG	TTTGACTCTTCCTCCCTTGG	FAM	EZ732043
GM1652	TA	2	28	56	60.125	432	GCTGGTGAATTTCTGCCATT	CATCACCCGGCATAATAAGG	HEX	EZ722095
GM1653	TGA	3	5	15	59.56	131	ATGTGTTGAGGTTGGTGTGC	CCACGTCCAGATTCATAGCA	TAMRA	EZ732127
GM1654	CAT	3	6	18	59.815	161	CAGGCATGAAACAATTCCAA	AGTTCATTGGCGGAACTTTG	TAMRA	EZ732130
GM1655	GA/AG	2,2	8,5	16,10	59.535	175	TGTTCAGCCGCCTAGAGAAT	GCAGGTAACTTCCCCGTAAA	HEX	EZ732290
GM1656	GAA	3	4	12	59.425	280	GTGTGTTTTTCTGCCACCAA	TCTTGATGGACTTTGCATTGA	FAM	EZ732346
GM1657							TTGGTGGTGGAAGCTGAGAT	GCATCAGAAAATGCATCAAAGA	HEX	EZ732453
GM1658	TTC	3	8	24	58.67	290	TCTTCTTCCACTCTCTCTTTCAA	CATAGCAGTCGACGAAACCA	FAM	EZ732455
GM1659	GAA	3	6	18	59.89	187	TCCTCTTGTTGGCTCTGGTT	TCACCCTTGTTGTTCCCTTC	HEX	EZ722151
GM1660	TGA	3	7	21	60.12	334	CTGCTGTTGCTGCTGTGTCT	TCTTCGTCCTTATCCGCAGT	HEX	EZ732850
GM1661	TTC	3	8	24	60.115	116	TGCCACTCTCACTCACTTGC	CTTGGAGTGGAGGGATGAAA	HEX	EZ732933
GM1662	GAT/AAT	3,3	6,6	18,18	60.025	383	TGTTCTTCGCTCACTCATGC	TTTGCATGGGTTTCAATCAA	HEX	EZ732978
GM1663	ACA	3	6	18	59.48	210	TGGTATCAACGCAGAGTGGT	TCCTCAGCATCAATGAGTGG	HEX	EZ733101
GM1664	TCA	3	5	15	59.68	327	TGCTCAATTCAGCCTTCTTG	CTGCTGCCAATGGAAATTCT	FAM	EZ733144
GM1665	GA	2	18	36	59.885	248	CAACCACCACCATCATCATC	TCCCCTTTATGAACCAACCA	TAMRA	EZ733208
GM1666	GAA	3	6	18	60.05	252	ACCCAGCACCTACACCAAAG	CTTGGATGCTCCATGACCTT	HEX	EZ733237
GM1667	CA/TC	2,2	5,5	10,10	59.865	342	TTTCTCACCGACATTTGCTG	TGTGCTTCCCTCCCAATATC	FAM	EZ733238
GM1668	CT	2	7	14	60.02	93	GTCCCACGTTTGTTGCTTTT	AGAACAAGATCAGCGGCAGT	HEX	EZ733318
GM1669	AC	2	5	10	59.495	116	TCCTCCATAGTGGCCTACATC	CAAAACCTGGGCATGAACTT	TAMRA	EZ733390
GM1670							CGCAACTTCTGTGAGGAACA	TCATTCGTTCCAAAACATGC	HEX	EZ733405
GM1671	ATG	3	7	21	59.94	251	ACCCAAACCCAAACTCACAG	GTGAGCTGCGACAAACGATA	TAMRA	EZ733452
GM1672	CTT	3	6	18	59.73	228	TCGCAATTTTCTGTGAGAGC	GGTTGACGTGCGTGAAGAC	HEX	EZ733515
GM1673	AAT	3	5	15	59.92	204	GTTCTGCTGCCAAGAAGTCC	TTCTCCTTGGCCTCACTGTT	HEX	EZ733792
GM1674	CTT/TTC/CTT	3,3,3	6,6,6	18,18,18	60.315	316	AAAATGGCGCACTCTACGAT	CCACCAAAATGCATTCGTCT	TAMRA	EZ734074
GM1675	TAC	3	5	15	60.05	298	GGGCTGGCTATGTTGGTTTA	GTACCCTGGCATTCTGCTGT	TAMRA	EZ734736
GM1676	TC	2	6	12	59.455	266	TCGTATGAATGCTTCTTACTCCA	GACCCTTTGCTTCAGCTGTC	FAM	EZ734768
GM1677	ATG	3	5	15	60.535	396	GTGAAGGGGAACAAACTGGA	CCCTTGCATAGGCTTCATCA	FAM	EZ735149
GM1678	CA/GA	2,2	8,8	16,16	59.925	410	CACAAGAACCACCAAAAGCA	GGGACAGCTCAACCATCAGT	HEX	EZ735213
GM1679	TG	2	9	18	59.98	170	CCTGGTGCTGTTAGGGATGT	GCACAAAAGCATCAATTATCCA	TAMRA	EZ722436
GM1680	TAG	3	7	21	60.17	100	TGGAGTCAAAAGGTGGGAAG	GGACGAACGTCTTCAATGCT	FAM	EZ735533
GM1681	AAT	3	6	18	59.55	375	CCATTTCTCATACATAACATGGGTA	AAGCTTTTCCGTTCAAAGCA	TAMRA	EZ722442
GM1682	TG	2	8	16	59.955	233	AAGGAGGCAACAAGGGAGTT	ATCCAAATCCAGCCACAAAC	TAMRA	EZ735655
GM1683	CT	2	5	10	58.755	99	ACCAACAATAATCACAACACCA	ATCTTGTGAGGTTGCGAGGT	TAMRA	EZ735837
GM1684	AGA	3	5	15	59.985	199	GATCCTTTCATTCGGTGGAA	CGTAGACCTTGCGGATGAAT	TAMRA	EZ735908
GM1685	AAAT	4	5	20	59.735	279	TTGGTGAACCAGTTTGGACTC	TCAGGGATACTCAAACAAACCA	FAM	EZ735956
GM1686	GT	2	6	12		148	TTCACTGTGTCCAGTGCTGA	CAGCAATTACAGCACACATCA	TAMRA	EZ736053
GM1687	GAT	3	5	15	60.07	279	CCTGCTGTTGTAAAGAATGAAGG	ATTGAACGTCGAAGGTGGTC	HEX	EZ722607
GM1688	CAT/TAT	3,3	4,5	12,15	60.465	242	ACGGTTCATGACCAACCAAG	ATGCACCACCACCCTAATGT	FAM	EZ722649
GM1689	CCA	3	5	15	59.8	399	CAATTTTCCTCCCGTGCTTA	TCTGGTCAATCAACGGTGTC	TAMRA	EZ722692
GM1690	TGA	3	8	24	59.52	192	GAAACTAGCAGTGGGGCAAG	AGGCTTCGAAACTGGAGAGA	HEX	EZ722749
GM1691	GGT	3	6	18	60.045	168	TCCTGAATATGGGTGGTGGT	TCGAACCCAAATTCTCCTTG	TAMRA	EZ722753
GM1692	GGT	3	6	18	59.545	91	GTGGTGGTTGTGCCAATACA	TCACCGTCTTCGAGAATGTC	HEX	EZ722818
GM1693	AT	2	5	10	60.08	348	GGGGATTCGATTCTGCACTA	TTAACGGTTCCGTTTTGTCC	TAMRA	EZ722878
GM1694	TCT	3	12	36	59.2	172	GCAAGAGAGAGAAACACCACA	CACGGATATTTCGAATTGACG	HEX	EZ722907
GM1695	CT	2	7	14	59.195	261	TTCATTCCAAGGAGGGATCT	TCGTTAGTTGCCATCAGTGC	HEX	EZ722917
GM1696	GAA	3	5	15	59.92	177	CCCGCATTCAAGAGAAAGAG	GCACCTAACCACCACAACCT	FAM	EZ721185
GM1697	GGA	3	3	15	61.09	106	AAGACTCCGGAGGAGATTCG	TCATCATTCAAACGCCCACT	HEX	EZ723009
GM1698	AAT	3	8	24	60.39	118	GACTAAGCTCGCTCCCCTTT	ATCTTTGCCTTTTGCCCATT	HEX	EZ721192
GM1699	CAG	3	5	15	59.995	237	CTAGGGTTTCTCCGCCGTA	CAGATGCCATCATAGGAGCA	TAMRA	EZ723189
GM1700	TC	2	7	14	59.695	199	TGGATCTCTTCTCTCTCGAACC	AACCACCTCGATGCAATTTT	FAM	EZ723205
GM1701	GCT	3	5	15		221	CCACCAGTGAAGAGAGTTTGC	CGCGATTACGAGAGGAAGAC	HEX	EZ723252
GM1702	GAA	3	7	21	59.845	103	GATTGGGAAGCAGCAAGAAG	CAAGGATCTCAGCAGCACAG	TAMRA	EZ723307
GM1703	ATC	3	5	15		300	AGGCTTCGAAACAGGAGAGAT	ATGGAAGCTAGGGTTTCTTGC	TAMRA	EZ723313
GM1704	CTT	3	7	21	60.75	292	AGTTCCCTTCACAGCCACAG	CCAAACTCAAGGTTGCTCCA	HEX	EZ723319
GM1705	GA	2	5	10	59.91	255	TGAGTCACCAGTCCGAGTTG	TTCTTAACGGGAACCACCTG	HEX	EZ723554
GM1706	GGT	3	6	18	60.025	148	TATGGCTATGGCGATGACAA	GAAGCGGTGAAGAGGAACAG	HEX	EZ723601
GM1707	TA	2	7	14	59.75	303	TTGGGGCGTAAATCATCTTT	TGCTGTGATGGATGCAATTT	TAMRA	EZ723640
GM1708	CAG	3	6	18	60.105	271	GGACTGGTGAAGGGTCTTGA	TGCCAGCATTGTTGTTCATT	TAMRA	EZ723645
GM1709	TTG	3	4	12	59.89	388	CCCCAAGTGTTTGTTGCTTT	CAGCAGAACCAGTGAGCAAG	FAM	EZ723809
GM1710	TG	2	5	10	59.325	191	TGAAGCAAACTGGGAATGAG	TGTCCATGAGGTGATCATTTTC	TAMRA	EZ723818
GM1711	ATG	3	5	15		316	TGATTATGAGGTTTGGCTTGG	ACTTCACTCCTCGTCGTCATC	FAM	EZ723922
GM1712	TAA	3	5	15	60.015	297	CGACCACTACCGCTCGTAAT	TTGGCACACAAGACTCGAAC	HEX	EZ723946
GM1713	CT	2	7	14	59.38	241	TCTGCATGAACTGGACCATC	CACACACACAACACTCAACACA	FAM	EZ724066
GM1714	CTT	3	6	18	59.705	128	TCCACGAACCTTTCAGCTTT	GGAGGAAAGGGAAGAGAAAATC	TAMRA	EZ724134
GM1715	CT/TCTCTG	2,6	5,3	10,18		131	CCAAACATGAGCATTGTAGTCA	ATGACACTCGCGCACATACT	FAM	EZ724192
GM1716	CTT	3	5	15	60.535	296	GCAGCATCCAGTAGCAGAGG	GCAGGTATTGCCATCTTGGT	FAM	EZ724200
GM1717	TC	2	12	24		249	TGCGAGTGTGTTGATTCCTT	GTGTCGCTTTGCCTTTAACA	FAM	EZ724211
GM1718	TA	2	7	14		185	CCTTTCATTCTTCCACATAGATTAC	AAGGACTCATGGAAAAGAATCTG	TAMRA	EZ724361
GM1719	CAA	3	4	12	59.6	306	TGGACAAAGCACAAACCATC	GGCATGGCATGTATGTATGG	TAMRA	EZ724430
GM1720					58.915		GCAGTTGAAAGTGTGAAAGCA	GCAGTCAAAGCACAAGACAAG	FAM	EZ724467
GM1721	CGA	3	5	15	59.63	171	TCCAAACCCAAGAAGGAAGA	TGAAGCAGAAGAAGCAGCAG	TAMRA	EZ724506
GM1722	GAA	3	4	12	59.615	184	CAAAGCAACCACAAACCAAA	TTCGGTGATCTCTTCGGAAT	FAM	EZ724564
GM1723	CTT	3	5	15	59.89	170	TGAGCCGCTCTTTAACATCA	GAATGCTACTGGGGAAAGCA	FAM	EZ724578
GM1724	CAT	3	5	15	58.605	300	CGGCTTGATTGATAGGGAAA	TGTCTTCCTCATCCCACTCT	FAM	EZ721344
GM1725	CTT	3	6	18	60.29	114	CAATACCGCTTTCAAATTCCA	AGTGGTGGTGGTGCTTCACT	TAMRA	EZ724604
GM1726	GA	2	11	22	58.94	171	GAGTGTTGTTGGCATATATAATAGTGA	GGAGGTGGTGATCTTCCTCA	FAM	EZ724648
GM1727	GAT	3	8	24	59.72	133	GCTAAAGAGGATGGGGAAGG	CCATGTTCTGACTGCAGAGG	HEX	EZ724666
GM1728	GAA	3	7	21	60.28	301	AATCCCGAGGAGGAATCTTG	TGAACAATGGTGCTGTTCGT	TAMRA	EZ724668
GM1729	GAT	3	8	24		309	ACCAGGGACTTGCGAATAGAT	CCGTTTAGTTTATCGGGGAAA	HEX	EZ724702
GM1730	AT	2	5	15	60.23	380	CCCCACACCCACAACATAAT	ATTGTGGCCTTCACAAGAGG	TAMRA	EZ724732
GM1731	GAT	3	5	15	59.97	444	CTGTAGGAACCGCTGAGGAG	CCGGAAGAACCCACTATTGA	HEX	EZ721361
GM1732	TG	2	5	10	58.385	240	TATGTGGAGCCAGATGATGG	TGATCACAAGTCACTCCAAACT	HEX	EZ724805
GM1733	AT	2	16	32		227	AATGTCAAGGCTGCTCAAGA	CATTCCAATCTTTCCCTCCA	TAMRA	EZ721373
GM1734	GGT	3	6	18	59.955	264	CAGTTGTACCCCTGGCACTT	TCAACGCAGTCACCAACTTC	HEX	EZ724926
GM1735	GA	2	6	12	59.785	310	CCGAGCGTCCTTATAACACC	TGTTGGTGTTGTTCCCTTGA	FAM	EZ724990
GM1736	AT	2	6	12	60.24	232	CAAGACATCATAAAACTGCACTTGA	GGCATTATAGGCCTTGTCCA	FAM	EZ724993
GM1737	TGA	3	7	21	59.99	308	CTTTTGGTGGAGGCATGTTT	TCGATTCCTCCTTTTGGATG	FAM	EZ725138
GM1738	GAT	3	5	15	59.6	359	AGGAGTTGAGTCGGTGGAAA	TGCATTTGGGTTCTCATCAC	FAM	EZ725185
GM1739	GAA	3	5	15	60.025	226	TTGTTGGTGTTGTTGCAGGT	AGTGCCCAGTGGCAAATAAC	TAMRA	EZ725236
GM1740	TTAA	4	5	20	59.43	326	CCAGTGATTCAAGGGTTGCT	AAACCCTAATATATAGCACAGCAAAA	TAMRA	EZ725244
GM1741	TA	2	5	10	59.635	323	GCCTGTAACTGCCTCAAAGC	TCCACCTCATACAAAGACTACAAGA	TAMRA	EZ725383
GM1742	AAC	3	9	27	60.325	270	GCCTTGTTGCAATCATCACA	ACCTCCAACAGGAACATTGC	HEX	EZ725454
GM1743	CT	2	8	16	59.985	446	CTGAAGGCGGAGATAGCAAC	GGACCAAATCCCATCATGTC	FAM	EZ725652
GM1744	TCT	3	8	24	59.685	180	GGTGGAAGGTTCGGTTGTT	GAATCCACCGTAGCCAGAAC	FAM	EZ725775
GM1745	TTG	3	5	15	59.97	372	TGGAATTGGGATTTGGTTGT	CTCCTCCTGCTACTGCTGCT	TAMRA	EZ725776
GM1746	GTG	3	4	12	59.8	376	TGTTGTTGTTGCCATTGCTT	CAACGACAATCCTCAGCAAG	HEX	EZ725783
GM1747	TC	2	9	18	60.01	241	TGAATCGGTGGTTTCCTCTC	CGCCAATAAGAAGGAGCTTG	HEX	EZ725906
GM1748	GCT	3	8	24	59.985	244	TTGAACTCGGTTTTGGTTCC	TCAACACTGGAGGAGCTGTG	TAMRA	EZ721481
GM1749	CT	2	7	14	59.65	499	GGATGTCTCAATGGCTGGTT	CAAAATCGGTCCAAATCACA	TAMRA	EZ726103
GM1750	CAC	3	7	21	59.92	180	CCTACGATCGTGTCTCGTCA	GGGAAGACGCATTGTTGTTT	HEX	EZ726168
GM1751	GCA	3	5	15	61.44	144	GAGTTTTGGACCCGCTGTTA	AGCTTTGATTGCTGCTGCTCTAA	FAM	EZ726202
GM1752	CT	2	5	10	59.63	200	CAACCGAATCTGCAAAGAAA	AGTGCATGATAGCCCCATGT	TAMRA	EZ721508
GM1753	GAAA	4	5	20	59.095	251	TCCGTGAAAATTCTACAACACA	AGCCTGAACCTGGGGTTACT	FAM	EZ726571
GM1754	GAA	3	5	15	59.355	92	GGAACTTGGGTTTGGAGAAG	TGTCCACCAACTCCTCTTCC	FAM	EZ726572
GM1755	AAT	3	6	18	59.635	231	AATTCGAGGGTGCTGAAATG	CCAGAAGAGTGTACACAAAACCA	TAMRA	EZ726573
GM1756	CTT	3	5	15	59.79	157	GAACAGGGACATGCACTGAA	GGGTGATGGTGAAGAAGGAA	FAM	EZ726805
GM1757	GCT	3	7	21	59.885	111	GCAGCAGCAAGAAGATGATG	AGGAGCTTGGAAGGGTCAAT	HEX	EZ726955
GM1758	TTA	3	5	15		128	TCGGATGTCTCTAATTGTTTGC	TCGAAATAGGTAGCTGAGTCTTGA	FAM	EZ726984
GM1759	TAC	3	6	18	59.505	459	GCAGATGCAATTTTGTTCCA	AAGGGGATTTGATGAGGACA	HEX	EZ727080
GM1760	TTC	3	18	54	59.885	212	TGAAGAGCCATGTCAGATCG	AGGGCCCCAACAAGATAAGT	TAMRA	EZ721634
GM1761	GAT	3	7	21	60.015	178	CCACTTTCTCCGATCGTGTT	TCTTGTTCCACATCGGATTTC	FAM	EZ721639
GM1762	AT	2	6	12		313	ATTGTTTGCTTCCCAAATTCC	CCTACAAGATCCCATGCTTCA	HEX	EZ721655
GM1763	TC	2	10	20	59.69	100	TCATGGAAGGTTGGTGTTCA	TCCCTACTCTATACCTTCCCAAAA	HEX	EZ727895
GM1764	TA	2	6	12	59.37	185	TGTTTAGGCCAAGTGGGAAT	TGAAGCCAGCAACAGAAGAG	FAM	EZ727941
GM1765							TGGGAGATTCTCTATTGAACTGCT	TGGTGGATGAGGAAGAAACC	TAMRA	EZ727972
GM1766	TC/CT	2,2	7,7	14,14	59.995	203	TAAACGAAGCCGACCAACTC	GCTGCGTAATTTGTGTCCAA	TAMRA	EZ727999
GM1767	GAA	3	6	18	59.73	128	GCAGTGGTATCAACGCAGAG	TCGATGGTGTCACTGCTCTC	HEX	EZ728052
GM1768	AAT	3	5	15	59.99	212	AGAAAACGACTCCGTTGGTG	CCTCCACTGACGAAGACTCC	FAM	EZ728184
GM1769	TA	2	5	10	60.34	224	ACTCACAGGCTTGCTTGCAT	TTCAAAGGATCAAGGCCAGT	TAMRA	EZ728220
GM1770	TAG	3	6	18	59.93	280	GTGGTTCGATCCTTTTGCAT	TTGTCAGGAGGGGTATCAGG	HEX	EZ728224
GM1771	ATC	3	5	15	60	196	AACCCTATCGCTTGGAAGGT	CCAAAGGAGAATGGTGAGGA	FAM	EZ728243
GM1772	GA	2	8	16	60.01	225	AACCGACCTCAGCCACTCT	ACCATTGGATTGGTGAAGGA	HEX	EZ728490
GM1773	CTT	3	6	18	59.75	154	CCCAACAGTAACGCACTTGA	GGGGTGTTGTTGTTTGTGTG	FAM	EZ721749
GM1774	GT	2	5	10	59.685	197	GGTAAGGGAAGAAAGCGAAGA	AAACCAGTTGTTGCACCCTTA	HEX	EZ728777
GM1775	ACC	3	6	18	60.01	164	CTCCCTTCGCAACTTTTCAC	ATTTCCTGTGGTCCAATCCA	TAMRA	EZ729053
GM1776	AT	2	5	10	59.79	457	TCGAGTTCGAGGTTGTGAGA	TGAGGGGCATAATCTGGAAG	TAMRA	EZ729057
GM1777	AAT	3	8	24	59.925	172	CACTCCATTTCAAATCAGTTTCC	GCAGGCTCAGTTGTTCATCA	TAMRA	EZ721067
GM1778	GAA	3	4	12	60.12	452	TTGATTGATTTGGCCATTGA	CCACATATACGCTCCTGGTTG	FAM	EZ729289
GM1779	GAA	3	5	15	60.14	164	GATGGAGGAGGAGGAAGAGG	CCATAACAACACCACCACCA	FAM	EZ729353
GM1780	GA	2	6	12	59.665	103	CGGTGGAGCTGACACATAAC	GCTGCTACTTCCTCCTGTGC	FAM	EZ729387
GM1781	AG	2	9	18	59.705	493	CCCCTTTCCCTACCCAAA	TTCCACACGACTGAAAATGC	HEX	EZ729575
GM1782	TCT	3	8	24	60.35	230	AGCCCTCTCCCTCTCTTCCT	TTGGCAGGCTTCTTCGTAAT	HEX	EZ730619
GM1783	TGA	3	6	18	59.775	191	GGAAGAGGGGTACCGTAAGC	ATGGGATGACCTCCATTCAC	FAM	EZ730629
GM1784	TC	2	7	14	59.845	175	TCAACGCAGAGTGCCATTAC	ACCCATCAACAGGGTTCTTG	TAMRA	EZ730640
GM1785	AT	2	17	34	59.895	494	CACCGACAACCTAGGCGTAT	TGAGCAATAGTGACCTTGCATT	TAMRA	EZ730694
GM1786	CT	2	11	22	60.22	205	AGCTCCCAAAGCTCACACAC	GAGGAGAAGTTGGCAGTTCG	FAM	EZ730696
GM1787	GTG	3	5	15	60.06	221	CGGCACCGTTCTAAGGAATA	TTCTTGGTGCTCAACACAGC	FAM	EZ730748
GM1788	AG	2	5	10	59.97	385	GTTCCTACCGTGATCCCTGA	CCAAGTTAGAGGGCTGCAAG	TAMRA	EZ730750
GM1789	GA	2	6	12	60.175	203	TCTGCATAGCTTCAACCCAAC	GGACACAGAAGGGGAACTCA	FAM	EZ730805
GM1790	AT	2	7	14	60.625	90	CCCATAATTGTTTCACCACCA	GGAGAAACGAGTGGTTTGTACCT	FAM	EZ730982
GM1791	CA	2	5	10	59.99	411	GCTGCCACTCTCAACATCAA	GGAGGAGAACAGCGAGTGAC	HEX	EZ748268
GM1792	TCA	3	5	15		112	TGACCAAACAATCAACCAAGA	TTCCATTTGTGTAGCTTTCTGC	HEX	EZ736213
GM1793	ACC	3	7	21	59.765	163	CCTCTTTGGAACCAACATCC	CAGAAAAACAGCCACCACCT	FAM	EZ740635
GM1794	CTT	3	7	21	60.115	398	AAAGCCTGTTCGAATGAACG	AAATCGTAGGCGAAGCTGAA	HEX	EZ739976
GM1795	GGT	3	6	18	60.085	372	CAAACCCTTAAGCCCATCCT	TCCCTCTCACTTTCAGTGCAT	FAM	EZ755276
GM1796	AT	2	5	10	58.65	99	CACTGAAAGATATTGTTGCGATA	TTGGGAAGACTTGGCAAAAG	FAM	EZ743822
GM1797	AAC	3	6	18	59.885	360	AGGTGAGGGTGTTGTGGAAG	GGGTTGTTTTTGATCCCTCA	HEX	EZ751378
GM1798	TTG	3	9	27		174	GCCACATGGGAGTTTCAGTT	TGCAACATTTGCTGGGTTTA	FAM	EZ748360
GM1799	AG	2	6	12		287	TCTCACTCCATCATGGTCCTC	TTCACATTGCCAAATCCTTTC	TAMRA	EZ752254
GM1800	TCC	3	4	12	60.03	182	CCAGCACACGAAACGAACT	GGTCCAATGGGTTTGATGAG	TAMRA	EZ756075
GM1801	AGC	3	6	18	59.94	348	AACGCCGTTAACAGAACCAC	ATACCACGGGATTAGCGTTG	FAM	EZ751533
GM1802	TTC	3	7	21	59.94	164	GCCTCTAGTTTTCCCCCAAC	AGTTTCGCAACATGGGATTC	HEX	EZ744682
GM1803	TTC	3	8	24	58.605	288	GGAGCTTGAAAATTGCCAGT	AGCCATCATCAAAGTTCTGC	HEX	EZ748567
GM1804	ACT	3	6	18	59.805	203	TCTTCCCTTTTGGGGATCTT	CCAACACCAACACCAACAAC	HEX	EZ740932
GM1805	CCT	3	6	18	60.165	137	AATGCAAGACCTCCCAACAC	CATTTTGCCATTGTGGTTGA	FAM	EZ756224
GM1806	CAA	3	6	18	59.855	93	CCAAGAAGCAATGTCAGCAA	TGGTGTTAATGGTGGTGTTGA	TAMRA	EZ748674
GM1807	TGC	3	5	15	59.75	339	TCATGGTGTTCCCATGATTG	TGCATGAAACTTTGGCACTT	TAMRA	EZ739903
GM1808	GA	2	5	10		453	CTCCGTCACTTCCGTTCAAT	CACAGAAGCAGGCAACAAAA	FAM	EZ752526
GM1809	AT	2	5	10	59.6	106	CAGATAATGGATCACAAATGACAA	CGGGGCCTTTTCTACGTATT	TAMRA	EZ737287
GM1810	GA	2	7	14	59.395	300	ATTTCCCAAAACCCCAAATC	GAGCTATAATGGGTTGGGTCA	HEX	EZ741149
GM1811	TTA	3	6	18	59.855	127	TGTCCAAATCCACCAATGAA	AGAAGCCAAGGAGCAATGAA	TAMRA	EZ745002
GM1812	TGC	3	5	15	60.04	150	GACCTTTGGGCAGGATTGTA	TTGTCGTAAAAGGCACCACA	HEX	EZ752686
GM1813	CT	2	9	18	60.115	276	TAATGGAAGGCCCTTGAGC	CGGAGCCATTAAACTCCAAA	TAMRA	EZ743707
GM1814	TTG	3	5	15	60.33	220	TGAGAATTGGAAGAAGCGTTG	AGCCACGCTCACCTTCATAC	FAM	EZ736332
GM1815	CCG	3	4	12	60.255	123	CGTCATGCGCCTCCTATC	GGAAAGAGAGCCGGGAATAG	HEX	EZ755390
GM1816	CT	2	6	12	59.885	237	GGTGATTCCCAACATTCGTT	AAAAATTTGTGCATGCGTGA	FAM	EZ741343
GM1817	GA	2	7	14	59.01	210	GGGTGGAATGAAGAATAAGGA	TTTGAGGGTTCGGAGATTTG	TAMRA	EZ736335
GM1818	TA	2	7	14	59.755	220	TGGCAAGGGGGTCTGTATTA	TGGAAATCAAAGGTTGAAAGC	HEX	EZ755393
GM1819	CAC	3	4	12	60.15	145	GCCAAACACACCACATTTCA	AAAGGTTCCAACTTTGTGGAAA	TAMRA	EZ756614
GM1820	TA	2	31	62	59.76	460	GCTTCGAGAGGAACTGGTTG	GGAAAAGGCTAAGAGAAGAAGGA	FAM	EZ736356
GM1821	TCT/ATTC	3,4	6,4	18,16		337	CTTCTCTCTTTTTAAGACACAAACA	GGAGTGAAAGCAGCACTTCC	HEX	EZ747785
GM1822	AT	2	5	10	58.35	273	TTGAAGATCCATGTTTTCAGG	TGCATTCACTCAATAACCATGA	TAMRA	EZ736379
GM1823	AAAG	4	10	40	60.165	110	GCATTGAGTTTGATAGTTTGATTTTG	TTGGAAGCACCTTGGATTTC	FAM	EZ736385
GM1824	TAT	3	4	12	60.035	190	CCTTCCAGCAAACCCAATAA	GCTTTGAGCCTTGTCTTTGC	HEX	EZ753109
GM1825	CTC/TTC	3,3	5,8	15,24		396	CCTCATTTTGGAGGAGACAAA	AACCTTGCTGTGCCTGTCTT	HEX	EZ740170
GM1826	CAT	3	5	15	60.165	135	CAAAGAAATCATCAGGTATCACCA	TTGCGGAAGAAGAGGCTTTA	FAM	EZ745538
GM1827	TC/CT	2,2	6,6	12,12	59.34	208	CCAACTCCTCAAACCTCACA	CGTCGTCGAGGTTCTTCTTC	HEX	EZ749468
GM1828	CTT	3	6	18	60.31	93	CTTCAGGTTCTGCCCCTTCT	GAGCGGTGGTTATGGTTGTT	FAM	EZ749556
GM1829	ACT	3	6	18	59.985	460	GAAACAGAATCAGCGTGCAA	GCTATGGTGCTCAGGAGGAG	HEX	EZ744050
GM1830	TA/AT	2,2	6,5	12,10	60.32	149	GGCTAGTGACTACTCATCCGTGA	TCAGGCTAAGAAGGCCAAAA	TAMRA	EZ736158
GM1831	AAT/TAA	3,3	6,6	18,18	59.915	227	GTCGTTTAGGAGGTCGCTTG	CGCATTGTTTAGGGGTAGGA	TAMRA	EZ757394
GM1832	TCT	3	10	30	60.32	109	CCCAAGACAAGACAACAAAACC	GTGGTGGTTGTTGGAAGAAAA	HEX	EZ721098
GM1833	CAC	3	7	21	59.83	96	GACCAATGCATGTGGATCAT	GTGTCTTTGGGGCATTTCTCT	HEX	EZ721152
GM1834	CAT	3	9	27	59.885	104	GAAGCAAGAAACCAACCAAGTC	GTGATAAAGCGGCCACAATAG	FAM	EZ721296
GM1835	TCA	3	7	21	59.935	130	GACAATGTGCATCAAGGGAAT	TGACCCCAAGATGATTCTGAG	HEX	EZ721308
GM1836	TC	2	11	22	60.18	103	CGCCTCTCGTTACCATCACTA	AACCCAACAAATCCACATTCA	HEX	EZ721309
GM1837	GAA	3	7	21	60.22	99	TGTGGTTGCGGTTTTATCATT	GAAGAGGCCGAGAATTGAAAC	HEX	EZ721408
GM1838	TTA	3	7	21	58.53	164	TGTGAATCAATGAATGGTTGAA	GATATTTGAAAAGGCAAACATGA	TAMRA	EZ721483
GM1839	AGA	3	9	27	59.785	90	GAATCTGAGAGTGAAACAGAGCA	GAATTTGGGAAGACGAGGTTG	HEX	EZ721617
GM1840	AG	2	17	34	60.475	180	CGGCAACAACTTTCCTCTTTT	GCCTCGATATCCTGAAAGCTC	TAMRA	EZ721667
GM1841	CT	2	15	30	60.145	104	GGTGCGCGGATTATACTGAG	CGGTTTCAGTTTCGGTGTTAG	HEX	EZ721689
GM1842	GA	2	19	38	58.59	90	TGTTGAGGTTGCTCTGTTGC	TCATTCCTTCATAATCAAATTCC	TAMRA	EZ721990
GM1843	TC	2	18	36	59.395	136	CCCACACACACACACACACTA	AGGTGATGCTGCGTTTCTTT	HEX	EZ722153
GM1844	AAG	3	9	27	60.12	100	GGAAGTTGTCTGGGTGAGTGA	TCAACGTCTTTTCCTCCATTG	TAMRA	EZ722280
GM1845	CT	2	12	24	58.705	96	TAACACAGTAACGCCACAACC	TGAGAAACTAAGTTAGGGCTGCT	TAMRA	EZ722341
GM1846	GA	2	10	20	59.585	103	GTGCGTAGTGAGTGGGTCCTA	CACGCAAACTCTCGATTGTAA	TAMRA	EZ722371
GM1847	TTCT	4	5	20	57.665	101	ACTTTCTTCCTCTGCTTCCTC	GGCCTTGGTATTTTAGGGTTT	FAM	EZ722383
GM1848	TC	2	14	28	59.88	122	TAACACTTTCCCTTCCCCTTC	GTGATGCTGCGTTGTTTCTTT	HEX	EZ722542
GM1849	TC	2	10	20	59.745	130	GGTCTGAATTGGGATTCCTTT	CAATTTGCAAAGCAAGGAAAA	TAMRA	EZ722655
GM1850	TTC	3	7	21	60.06	103	AGCAGCCACAGTTTCTTCAAA	TGACGAAGAGCGGAAGATG	FAM	EZ722782
GM1851	GAA	3	7	21	59.735	103	GGCAAGGATTCTAGTGGAGGT	AGCCACTCGTTCTTCTTTTCC	HEX	EZ722863
GM1852	CAC	3	8	24	60.375	122	ACAAGCCCATCTTCCAAGTTT	ATGGCAGCAAGATCATCAGAA	TAMRA	EZ722864
GM1853	TA	2	10	20	59.925	102	GCTTCTCCTTCCTTCTTTCCA	AAATATGTGGTGTGCGTGTCA	TAMRA	EZ722942
GM1854	TC	2	14	28	59.82	96	CCCCAACCCTTTCTTTCTCTT	TGGTGGTGTTTTGTTGTTGTT	FAM	EZ722960
GM1855	CCA	3	7	21	59.74	102	TGGTACTCTTCGTTTGCCACT	GAATTGGAATGAGCTCTGGTG	FAM	EZ723015
GM1856	CT	2	16	32	59.58	95	TGATGGCATACATGCTTCTTAAC	TGGGAGTGAGGTTTTGTGAAC	HEX	EZ723722
GM1857	TGC	3	8	24	59.59	95	CACTTCCCCTCACTTTCAGAG	GGCTTCATCTGAAGTGACCAA	TAMRA	EZ723727
GM1858	AG	2	14	28	59.855	139	AATTTGGCGTTGAGATTGTTG	CGTTTTGTTGTTGAAGTCTTCCT	HEX	EZ723943
GM1859	AG	2	14	28	59.825	124	AGGTGCTGCTGAATAGCAGAG	CATTGCTCTCTCCAACCTTTG	FAM	EZ723979
GM1860	CAC	3	7	21	59.76	134	GTGCTTCAATGGCACCATAA	TCACACACTCACACAACAGCA	FAM	EZ724073
GM1861	TCT	3	8	24	58.93	112	GGGAACTGATCACTGTCTTCG	AAAAGGAAGGCTAAAGCATGA	TAMRA	EZ724195
GM1862	TTTC	4	8	32	60.15	121	ACACCACAGAGAGCCGTTTC	TCTGCTGAGAAAACCATTGAGA	TAMRA	EZ724459
GM1863	TC	2	12	24	58.875	98	CACACCCAGTCACTCTCTCTG	TCTGATGTTCTGTGTGTGGAGA	FAM	EZ724597
GM1864	CT	2	15	30	60	106	CAACACACCCAGTCACTCTCTC	TCCTTTCTGATGTTCTGTGTGTG	FAM	EZ724597
GM1865	TC	2	19	38	59.23	105	CTTCATCTTCTCCCAATTCCA	TTTCCCCTTCTTTTCTCTTTCA	HEX	EZ724615
GM1866	TCTCT	5	5	25	59.69	124	CCTTTTGCTTCCGATCTATCA	CAAGCAGTGTATCAACGCAGA	HEX	EZ724684
GM1867	AG	2	10	20	60.015	102	GAGCAGACATGGTTGAATGGT	CACCTCAACGAAGAACTCAGC	HEX	EZ724703
GM1868	AGAA	4	7	28	59.615	112	CACGTAGTCAGTAGTCACGGAGA	GCTGCGAGTGTCCTTCTCTT	FAM	EZ724757
GM1869	AAGA	4	5	20	59.99	105	ATAAACCCACACGGAAACCA	GCGGTTGATGTTCTTCTCTCTT	TAMRA	EZ724860
GM1870	AAG	3	8	24	60.185	106	GTTCGAGACCAGCATTGAGAG	CTCAAACGAAGGGTTTTGGTT	HEX	EZ724882
GM1871	TCA	3	8	24	60.035	96	TTCCTTCATCTTCTTCCGTCA	GGAAACCCTAGGAATCGATGA	HEX	EZ724936
GM1872	GAT	3	8	24	60.075	166	GGAAACCGGTACTGGATGG	CGTGAAATCGGTGGAAAGTT	TAMRA	EZ724938
GM1873	GAA	3	8	24	59.675	96	ATTCCTGCCACCAACATCAT	TCACGAAGTAGTCCATGTCCA	TAMRA	EZ725016
GM1874	TC	2	11	22	60.08	101	CCCCTTTACGGACTAGACACC	TCGCTTTGCCTTTAACACAAC	HEX	EZ725023
GM1875	GA	2	13	26	60.345	125	TCAATTCCTTTTCACACACACC	GCTTACGTCCAAGAAGCACCT	TAMRA	EZ725024
GM1876	CTT	3	8	24	60.375	154	TTCCTCTGTGTGTCTGCTTCC	TTGGAAGCCATGGAAATTGT	HEX	EZ725029
GM1877	GGA	3	10	30	58.655	125	TCCAAAGGAATGGATATAAGGAA	GCCTATCACATTTTGAATGACC	FAM	EZ725059
GM1878	CT	2	22	44	60.105	123	TCAGTGGTTCAGTGCATCAAG	GTCCCTTGGTCATCTTCGATT	TAMRA	EZ725072
GM1879	AGA	3	8	24	59.93	101	TTCCGTTGTGTTGATCCTTTC	GTAACCGTGCATCTCTTGCTC	TAMRA	EZ725281
GM1880	TC	2	17	34	59.67	91	CCAAAATGGAGGGTCCTTAGT	GAACTCCTCAAGCAAAGATCTGA	TAMRA	EZ725291
GM1881	AAAG	4	5	20	59.815	94	GCACTTGTGTTGTGAGGTGTG	TCTCTGAACTTGCTTGCTCCT	HEX	EZ725343
GM1882	GGAA	4	5	20	59.51	125	TGGCTGAAGAGATAAGGGAGA	TCATTGTGGGGTGCTACTAGG	HEX	EZ725421
GM1883	TCT	3	8	24	60.175	91	ACCCTTCTTCTCCACATCCAC	GGTTTGGGGCTTAACAGAGAC	FAM	EZ725640
GM1884	AAC	3	7	21	60.215	93	TACCACCAAGAAGACCAGCAA	CGGCAGTTCTTCGTTGTTATC	HEX	EZ725656
GM1885	CTT	3	7	21	59.65	94	GACCTCTTCGACCAGAAAACC	GACCAACATAAACCCTTGGTG	TAMRA	EZ725693
GM1886	ATC	3	8	24	58.075	124	GAAAGCAAACCTATCAACTTCC	GGATGAGGTTGAAGAGGATGA	TAMRA	EZ725719
GM1887	ACC	3	9	27	60.355	137	CCGCTGCTTCCTTTCATAAAT	AGGAGGAGGAGCTGACAAGAG	HEX	EZ726079
GM1888	AAAT	4	5	20	59.76	105	CGGCACCAGTATTGAAGAAAA	CCATGGATAATCAAGGACGAG	FAM	EZ726466
GM1889	CGC	3	7	21	59.5	106	TCCCTAACTGCACTCTCACCT	ATTAATGAAGGAAGCGGAGGA	TAMRA	EZ726808
GM1890	CTT	3	7	21	59.58	96	CTCTCCGATTATAGGCCAACC	TGGCTTCTCCGTGAAAATAAC	FAM	EZ727518
GM1891	TCAC	4	6	24	59.95	110	GCAACTTGCAAGAGAGGAGAA	GAGCCGAGAGAGGAAGTGAGT	HEX	EZ728441
GM1892	GA	2	13	26	59.76	138	TTGGTGGGGTTTGAAACATTA	CTTCATCTTCCAACCCCTTTT	TAMRA	EZ728816
GM1893	CTGCAC	6	5	30	59.93	140	ACCTTCACCTTCACCTGCAC	CTGCCTGCCCATAGATATCAG	HEX	EZ728828
GM1894	TTAA	4	5	20	59.87	214	CCTTTCCCTTGAACACATGAA	ACCATGGACGTAAACAAAACG	TAMRA	EZ728888
GM1895	CTT	3	8	24	59.98	142	CACGATATTTGCTGCGTCTTT	AGGGATCGAAATTCAGAAAGC	HEX	EZ728901
GM1896	GAGC	4	5	20	60.075	91	GGGCGAACTGCAGAATTAGA	TCTATAAAACCATCGGGGAAGA	HEX	EZ729080
GM1897	GAA	3	7	21	60.26	92	GCGGTTTCTGGTAGCTTGAA	CCAGGGACACAAACAGAAGAA	HEX	EZ729253
GM1898	AG	2	10	20	59.62	90	GTGGGAGTCTCTCTGTCTTCG	GATCCAAAGGCTCCTTCACA	FAM	EZ729497
GM1899	TC	2	15	30	60.36	91	GGCTCCGATTTCTACGTTTCT	GGAGCTCCGATGAGAAGCTAA	TAMRA	EZ729711
GM1900	CTT	3	9	27	59.855	91	TAAGGGCGCCTTATTCAACTT	ATGCCTCGCATGACTTGTATT	FAM	EZ729727
GM1901	AT	2	12	24	58.935	159	GAAACACCGATATTTTCGATACA	TGACGAGCAAGTCATGTATGTG	TAMRA	EZ729737
GM1902	AGAA	4	7	28	59.5	95	TTTTCAGTTTCGCTCTGAACC	ATGGCCACTGATCCTGATAGA	FAM	EZ729760
GM1903	AG	2	15	30	60.08	102	CAATCGCCATGAGAGAGAGAG	GTCTTCCTTCCTTCCCTTCCT	TAMRA	EZ729766
GM1904	TCT	3	9	27	59.98	92	GCGCATAACCAACAACTTCAT	CAAGAAAGAGGAGGAGGAGGA	TAMRA	EZ729898
GM1905	CT	2	12	24	59.85	105	CATCTCCTCTACGCTCCATTG	TGTTAGCAGCGATCCAAGATT	HEX	EZ730819
GM1906	AAC	3	7	21	60.47	123	CCATGTTGGGTGCAATAATGT	TCAATGGCGTCCTTTGATTTA	FAM	EZ731726
GM1907	TTC	3	7	21	59.885	158	CACTGTCCTCTTCCCTCACTCT	GGTGGACGAAGAAGAAGAAGAA	TAMRA	EZ731844
GM1908	CT	2	12	24	59.79	92	GGGTGACATCCAACACTCTTC	CTTAGCCATCTCTGCTCAACG	FAM	EZ732207
GM1909	CTT	3	8	24	60.585	112	CCCTCTCTCTGAATCCCCTTT	GGGTTTTGTTCTGGTGAAGGT	HEX	EZ732617
GM1910	CTT	3	8	24	60.23	106	CAACACCAGATTCCACACTCC	CTGACTCTGTGAATGCGTCAA	FAM	EZ732714
GM1911	AG	2	25	50	59.69	136	CAGCTTTCTTTCAATTCATCCA	CACTTCGTGTTCTTCCTGCTC	TAMRA	EZ733039
GM1912	ACA	3	7	21	59.71	112	AGATTCATTCCCGCTTACACC	GGGCCTCTAGATCTTCTTGCT	TAMRA	EZ733525
GM1913	AAG	3	10	30	60.345	116	ATTGAGAAGTTGGCACGGTTT	CGACGAGTTTTAACGACTTGG	FAM	EZ733645
GM1914	AG	2	11	22	59.86	98	TGCCTGAAGTGGGTTTGAATA	AATTTTGAAAGCGTACAACACG	HEX	EZ733674
GM1915	GA	2	11	22	59.935	129	CCAAGAAAGTGAAGGGTGTTG	TCCCGACTCACCGACTACA	HEX	EZ733968
GM1916	AGA	3	10	30	60.08	101	ATCGACAAGAATTGGGGTGA	TCTTCCACTCTTCGGAAACAA	FAM	EZ735057
GM1917	TC	2	10	20	60.655	131	CCTTCAAGCTCAGAGGCTACC	TATGGAAACAGTGACCGGTTG	HEX	EZ736177
GM1918	AGAA	4	5	20	60.01	105	CTACCGCTTCTCCTCCTCCT	GGGATCCTCTCTGCCATCTAC	TAMRA	EZ736238
GM1919	AG	2	14	28	59.86	113	TGGAAGGGGTCAGAAGAAGTT	CCGTGTCTCTCTCTTTCTCTCC	FAM	EZ736855
GM1920	TC	2	20	40	59.95	113	CTTCCTCCTCCTCCTCCTTTT	GCAAAACTGAACTGACATTTGTG	HEX	EZ738313
GM1921	GAA	3	7	21	59.28	108	ACTGATGAGGTGGTGGTTGAG	ATCATTGAGCTTCTTCCTTCG	FAM	EZ738502
GM1922	GA	2	14	28	60.63	102	GGAGAGTCGGTGAGAGGAGAG	CGCTCGTTTTCCTCTTTCATT	FAM	EZ739036
GM1923	CAT	3	7	21	59.76	99	TTCCTTGTCCAGTTCCCATAA	TGGGGTTCAGTGATGAAGAAG	TAMRA	EZ739074
GM1924	CTTT	4	10	40	59.345	101	TCCTCCATTCTCTCTTCTCCA	GAGAGCTGCTCATTGCTGAAT	HEX	EZ739752
GM1925	AG	2	11	22	60.08	132	GCTCAAGAATCTTTCCCCAAG	CGCCCTTTGATTCTCTCTCTT	FAM	EZ739887
GM1926	AGA	3	7	21	60.045	124	TGGACTTGAGACAGTTGCAGA	TGGACTTGAACAATCCCTTCA	FAM	EZ740190
GM1927	TCT	3	10	30	59.525	161	TTCTTCGTGAAGGGGTCTTCT	CCAACTCCTTCTTTGAACCAG	FAM	EZ740675
GM1928	ATGT	4	5	20	59.835	111	GACGAAGGAAAAGGGATGAAA	TGCAAACAAGCTCTTCTCCTT	TAMRA	EZ741400
GM1929	GAG	3	7	21	59.9	124	TCGAGATCTGGAAAACAGGAA	TGCTGTGTGAAGATCGATGAG	HEX	EZ741492
GM1930	ATT	3	8	24	60.495	103	AATTGAGCCAAGCTGAACTCC	GGCAAAGAAGAAAGGACCAAG	TAMRA	EZ741557
GM1931	AACATG	6	5	30	60.15	163	TCCGAAAACAACAACCTCAAC	GGCTTAAGTCACTTGCACTTCC	HEX	EZ742169
GM1932	TGA	3	7	21	59.85	119	CTCTTTTGCCTGTGAATGAGG	GGATGAGGATGATGAGGATGA	TAMRA	EZ742314
GM1933	CGG	3	7	21	59.31	104	GGAGAAATCAAAAGGCAAGGT	TGGTTGAATACACCGTTCAGA	TAMRA	EZ743715
GM1934	CTT	3	7	21	59.885	107	TGAAGTCTACTGAACCCAACCA	TGTTTGTGTGAAAGCATGGAA	HEX	EZ743865
GM1935	TTTTC	5	5	25	60.07	150	CCAGTTAACGGTATGGTCCAA	TGATAGCTTAAGGGAAAGGGAAA	TAMRA	EZ744229
GM1936	CT	2	14	28	57.865	114	TTTTCATCACTTTGCTTCTCA	TGGGTTACCATGGAAGAGAGA	FAM	EZ744307
GM1937	TC	2	12	24	60.065	107	TTCATCCTCTGCTTCCTTTGA	TGACCAAACCCATCATCATCT	TAMRA	EZ744419
GM1938	AGA	3	13	39	59.615	153	GAGGGTTCTGTAGGGGATCAG	ATCAGAATCTGCCATGAAAGC	TAMRA	EZ744531
GM1939	CAA	3	8	24	58.98	103	CACACATGATGTCATGGTAGAGA	TTGGTGGTGTTGTTGATGAAG	FAM	EZ744752
GM1940	AGA	3	12	36	59.725	125	CAACTAAGGTTGAAGGTTGAAGG	TTTCTTGTGTGAGCTGTGCTG	TAMRA	EZ745166
GM1941	TTA	3	7	21	58.08	102	TCATGCAGTAGTGCTGCTCTC	TTTTAAGAAGAGAGCCAAGAAAA	HEX	EZ745376
GM1942	AAAAG	5	5	25	60.24	164	TGGCAGTTAGCCAAACATAGG	AAATCAAGAGCCCGCTTCTAA	FAM	EZ745376
GM1943	GAA	3	9	27	60.17	93	CGTTGACAAGCTCAACAGTGA	TCCTCTTCTTCTTCTGCGTCA	TAMRA	EZ746962
GM1944	TTC	3	8	24	59.46	107	ATTCGCTCCTTCTCACTCTCA	AGTCTTGAAGCAAAGGGTTCC	FAM	EZ747352
GM1945	AAT	3	7	21	58.41	102	CCTCTGTTGTTCCAATTTTCC	TGTGCACAATAACAACACACTCT	TAMRA	EZ747500
GM1946	TCT	3	10	30	59.8	91	GATTGGACGCTGTATGAGGAA	AGCAAGTTCCCAACTTTACCC	HEX	EZ747500
GM1947	TC	2	19	38	59.705	90	TTAGGTCGAATTTGGGTACGA	ATCCAACTCCACGGACACA	HEX	EZ747748
GM1948	ATCT	4	5	20	59.99	111	TTTTGGGGATGTGCAATTTAC	CGAGTGCCACTTATCAAGCAT	FAM	EZ748033
GM1949	TTC	3	7	21	60	105	GCACCAATAGAAAATGCCAAA	CAGCAACAGCAACAATTCTGA	FAM	EZ748146
GM1950	TCT	3	12	36	59.68	90	TCTTCACACTTTCTCTCCTCCA	TGAACAGTGAAGCTGAATCCAC	TAMRA	EZ748673
GM1951	GGC	3	7	21	60.66	181	AAGATCCCTAGTGTGGCGAAC	AGGACTCTGCGTCTCAAAACC	FAM	EZ748804
GM1952	TGCA	4	5	20	58.62	123	TCGATTACAATACAATGGCTACA	CGCTCTTCTCGTAACAAGGAAT	HEX	EZ749130
GM1953	AGA	3	11	33	58.925	132	TCCACAGTCGAGAGTCCAG	GCCGTCCCAAACATTTTATTC	HEX	EZ749216
GM1954	GA	2	11	22	59.665	115	GAGGAGTGTGAGGTTCTGACG	TGGTTCATTGCATTTGCATAC	HEX	EZ750631
GM1955	TCT	3	7	21	60.07	102	CACACTCTGTCCCCACCATAG	TAACCGCAAGATTCCAAAGAA	FAM	EZ751042
GM1956	TGC	3	7	21	59.715	107	CATTGATGCATGTTGCATGTT	TCAATATTGGCTCCACAACAA	HEX	EZ751197
GM1957	TAA	3	7	21	59.97	113	TCAAGGGTCCACTAATAAGACCA	AAATTCAGGGACCGAAGAGAA	TAMRA	EZ751231
GM1958	TCA	3	7	21	60.11	131	TGAAGTGTACGTGCAATGATCTC	GACGGACACTACTTCCATAGCC	TAMRA	EZ751492
GM1959	TC	2	22	44	59.535	158	GTGTTCTCAGCCATCTTTTCG	GTGAAGGTGTTGTGAATGCAG	FAM	EZ751537
GM1960	AG	2	21	42	59.17	104	TTTATTCTCCCTGAAATGACGA	CCCTCTTCTTCCTCCATCCTA	FAM	EZ752259
GM1961	AG	2	16	32	59.61	90	TGTATTCTCCCTGAAATGACGA	CTTCTTCCTCCATCCTCCCTA	FAM	EZ752260
GM1962	AGA	3	8	24	59.44	172	GTGACCCAACTCCTTCTCACA	CATCATCATCGTCTTCTTCTCC	FAM	EZ752412
GM1963	TC	2	16	32	59.5	114	TGCTTCACTCATTTCCTCAGAA	GATGACTTCGTCAAGGGACAT	HEX	EZ752421
GM1964	GAT	3	7	21	59.885	100	AGATCTGGACCCATGGCTAGT	CTCTACGGCCACCACTACTTG	FAM	EZ752727
GM1965	GA	2	12	24	60.27	107	CGCCATTACTCAGAGGAGAGA	CATGCGAGACGGTTACACAAT	TAMRA	EZ752790
GM1966	AAAT	4	6	24	59.745	143	ATTTCGTATTGGCCATGGAG	CCAGAAACCCACCAAATACAA	TAMRA	EZ752880
GM1967	TGG	3	9	27	59.65	118	CACTTTCGGCTTGTGACTCTT	AAAGTCAAAGCCTCCAACACA	TAMRA	EZ753728
GM1968	TC	2	10	20	58.49	162	TGGTAATTGGTAGGGAGGAAC	CATTTCCCTTCATTGGCTAAA	TAMRA	EZ753791
GM1969	TAT	3	7	21	60.575	115	CCCAGCTCGATTGGATTATCT	GTAAGGGAAGCGAGAGGCATA	TAMRA	EZ755058
GM1970	CTA	3	7	21	59.71	95	ATACCCAGGATTGCCACCTAC	TGTTCTCTATGCGCCTATTCC	HEX	EZ755076
GM1971	TCT	3	9	27	59.47	100	TTTTCTCCGAACCTTCCTTTC	AAGAAAAGAAGAGCAGCCACA	HEX	EZ755377
GM1972	CT	2	14	28	60.265	105	ATACACACCTTGCTGCTCCAC	ACCTTTCTTTCCCCTTCACCT	HEX	EZ755768
GM1973	CT	2	14	28	59.48	98	TCTAATTCCGGGAAGAAAAGG	ACCCATTGCAGAGATTGGTT	TAMRA	EZ756018
GM1974	TACA	4	5	20	59.025	102	CCACCAAAATTATCGACCAAC	GGAAATGCTGGAGGTGGTAT	HEX	EZ756583
GM1975	AAG	3	7	21	59.545	176	CCTCCCTTCATCAACTGACAA	AAACCACGAAACACACACAAA	HEX	EZ756717
GM1976	TGA	3	7	21	60.085	90	AGGCTGCAAGCAAGAACCT	CATGGGAACAAGCACAGTTTT	HEX	EZ756798
GM1977	GAA	3	7	21	60.08	94	CAAAGGAAAGACTTGGTTGTGTC	TTGGTCCAGAGACATGAAAGG	FAM	EZ757168
GM1978	TTC	3	8	24	60.465	116	CCTTTCCAATTCCAATTCACC	TTGGATTTGTGTCCTGACGTT	HEX	EZ757287
GM1979	GA	2	17	34	58.01	92	TCCAAGAGGAAGAGGGAAAAC	AAAACCCTTACTTCAACAAAAGA	HEX	EZ758745
GM1980	ATG	3	8	24	59.38	106	TTAGTTGTAGCATGGGCAAAA	CAATTAGCTGCAGCCGTAAAA	HEX	ES757691.1
GM1981	TTA	3	7	21	59.65	167	AGCTGCGGTGCATTTCTAAT	GAGGTCCATATTTCCCTGCTT	FAM	ES759545.1
GM1982	TA	2	34	68	59.39	124	TGATTTGGTCGATCTCTACGC	CTTTACACGGATACACACACACA	TAMRA	ES759689.1
GM1983	TAA	3	7	21	59.755	125	GAAGAAGCTAATGGCAGGAAAA	ATGATGATGAGGGTGGTGAAC	FAM	ES761155.1
GM1984	CTT	3	7	21	59.925	117	CCATGACTGCTCTCGCTAACT	GAGAATCTCAGGTGGGAGGAG	FAM	ES767616.1
GM1985	ATA	3	13	39	58.265	116	TGGCATGTTCTCTGTCATAGG	TGTTGAAGATTTTGTTGTTGTTG	TAMRA	ES720845.1
GM1986	TA	2	14	28	59.785	133	GCTGCTGCAAGTCTTAAGGAA	AAAGTGTCAGGTGCAAAGCAT	TAMRA	ES721349.1
GM1987	TAT	3	7	21	60.09	133	CACAAGAATCAAAGCCAGGAA	AGCTGATGGTTCAATCAATGG	FAM	GO257049.1
GM1988	TTC	3	10	30	59.91	97	GGAGAATCAATTGGTGGAAGC	TCAGACATAGGTGGTGGTGAA	HEX	GO257049.1
GM1989	TTC	3	10	30	59.915	128	GCTTGCCTGACTCATTCACTC	AATGTTCCTTTCCATCGAGGT	TAMRA	GO259347.1
GM1990	TATC	4	8	32	59.465	143	TCCTTCCCACAATAACAATGAA	GAGGAGAAAACATGGCCTAAAA	FAM	GO259407.1
GM1991	TC	2	12	24	59.95	122	GAAAATGATGCCGAGAAATGT	GGGGAGAGATGCAGAAAGAGA	FAM	GO260856.1
GM1992	CT	2	11	22	59.33	150	TGATGCTTGGTCAATGTATGAG	TTTCTCTGCTTGCGTCATTTT	FAM	GO260884.1
GM1993	ATTA	4	5	20	60.055	149	AGCAAAGCCAGTTATGGGAAT	CTCAATTCAGGCATCCACTGT	FAM	GO260903.1
GM1994	TCTT	4	6	24	59.865	130	TTCCGATTCTGATTCTCCTCA	TCTGCAGCCTCATTCAGATTT	FAM	GO261778.1
GM1995	AGAA	4	6	24	59.69	116	CCATCCACAAACAAAAGAGGA	CTTTTACCGCAATGCTGTCTT	FAM	GO266208.1
GM1996	CAA	3	19	57	60.055	150	CATCCCATCATTTTCCCTCTT	TACAGTGAAGGTGGGATCCTG	HEX	GO266387.1
GM1997	AGA	3	7	21	60.125	135	GGAAGCAAGCGATAGAGGATT	CCTTCGTACCACCAGACATTG	HEX	GO323670.1
GM1998	GT	2	10	20	58.985	93	CCTTTTCTGATTTCGGTTTCA	CGAGTCCATTGCTCTCTCTCT	FAM	GO324056.1
GM1999	GA	2	14	28	60.205	94	CTGATTTCGGTTTCAGTTTCG	GAGCTCGCGAGTCCATTG	HEX	GO324056.1
GM2000	AAC	3	8	24	60.035	106	CCCTCCCTTCTCTCCCTTC	TCGAGGTTGAAATCGAGAAGA	TAMRA	GO324236.1
GM2001	CCG	3	7	21	59.545	112	GAAGGCACAGAGAAAGAACGA	TGGCTGTTAATGTTTCCCACT	FAM	GO331633.1
GM2002	AAT	3	9	27	59.67	110	AAGCGAGGAATCACAGAATCA	AACGCGTGATAATGCCATAGT	TAMRA	GO331790.1
GM2003	AG	2	17	34	59.825	171	TTCCCACAAATCCCTTCTTTT	ACATTTGATGAGGCAACAACC	HEX	GO334331.1
GM2004	ATA	3	7	21	58.845	94	AGGAAAGGAAGATCTGGTTCC	CCATAGGAACCTGGTGAGAAA	TAMRA	GO334447.1
GM2005	CT	2	11	22	60.065	104	GTTGCCACCCCTACCCTAAC	AGCTTCCAGAGGCGACTAAAT	HEX	GO335957.1
GM2006	TA	2	10	20	60.095	98	TTACAGACACGAAAGGATGGTG	CAAGGAGCAGAGAAGCGTATG	FAM	GO336218.1
GM2007	TC	2	13	26	59.9	112	GGGCCTCTATTTCCTTCCTTT	TTGGGATTCTTGGATCAGATG	HEX	GO336230.1
GM2008	GA	2	13	26	59.22	122	TACAATCACCATCACCATTCC	CCTTCGCCGACAACACTACTA	HEX	GO338819.1
GM2009	AG	2	16	32	58.72	107	CAAACGCATACACCCCATAAC	TTTGGTTCTCGTTTGTGTTTT	FAM	GO339476.1
GM2010	AC	2	11	22	59.935	98	GCTTGCATTTTGCATTTGTTT	CTTCAGCTGCAGGAGGCTAT	HEX	GO340402.1
GM2011	CTT	3	8	24	59.99	101	AACAAAACTTTTCCCCTTTTCA	AACCCTTCTCGGGTGGTTTAT	TAMRA	GO340670.1
GM2012	AAG/ATGTCT	3,6	5,3	15,18	60.37	404	TGCAGGCCTGAGATAATCTTG	TACAACCTTCGGTTCCAACAA	HEX	EZ721514
GM2013	GCA/GCA	3,3	5,5	15,15	60.27	406	GTTCCAAATCTGGCAAACCTT	CCACAGTTGCACCGATAGAGT	TAMRA	EZ723389
GM2014	TCT	3	5	15	59.245	404	GTCTTCACCTCCCCTTCACTC	GAAGCAGGTGGAGTCTTCAAT	TAMRA	EZ723550
GM2015	GTT	3	5	15	59.98	408	TTTCACAACCATGTCCATGTC	TACTTGCAGCTTCACCACCAT	TAMRA	EZ724429
GM2016	CTT/TCA	3,3	5,5	15,15	59.43	408	TTCATTTTGTTCCTCCCACTC	TTCGGACTCCTTTGTTTCAGA	FAM	EZ736729
GM2017	GTT/AGG/GTT	3,3,3	9,5,5	27,15,15	59.755	405	TTGCAGAATACCATGTGTTGC	GTGGGTGAGAGCTCAAGTGAC	FAM	GO266622.1
GM2018	CAT	3	5	15	59.93	94	GCTTCTTCATTCATGGCTGTC	GGCAAGTTGTGATGAAGTGGT	FAM	EZ721409
GM2019	ATG	3	6	18	59.525	114	GGTGCTTCTGAGGAAGATGAA	TTAAGCTTCCCGTGTTACCAA	TAMRA	EZ727314
GM2020	TC	2	9	18	59.075	107	TTCTCTCATCCCTTCGCATC	ACCATCTATTTACGCAGGAAAA	HEX	EZ756277
GM2021	AG	2	8	16	58.895	116	TTTTCCTGCGTAAATAGATGGT	CCATCTCAACATCCTCATCGT	HEX	EZ756277
GM2022	ATC	3	8	24	59.8	94	TCATCATCACCTCCATCATCA	GAGTGAGAGGGTTTCGAGGTT	HEX	EZ757007
GM2023	TAT	3	5	15	60.145	119	CACGTGCACAACCCTTTTATT	CGTACTGGCGATATAAACAAGGA	FAM	ES719252.1
GM2024	CTC	3	9	27	59.33	145	CATCATTACACGCGCTTCTT	AGAGGAGGAGGAGAAGCAGAA	FAM	GO265590.1
GM2025	AAT	3	5	15	59.805	90	TGGGTTGTAATGGAGATGGAG	GAGTACAAGAAACTTGGCCTCAA	TAMRA	GO337758.1
GM2026	GAA	3	5	15	60.025	140	ACACAAGGGAGAGGAAGGAAA	CTTCTGTTGCTGCAGCTTCTT	TAMRA	GO338746.1
GM2027	CTG	3	7	21	59.855	270	CAAATAAAATTGGTTGGGGTCT	CCATGGCGGTATGAACAATAA	TAMRA	EZ747246
GM2028	TAT	3	7	21	59.955	405	TCCCATATGAAGCCATATCCA	TCCACTTACGCAAGAGGTTGT	HEX	EZ736082
GM2029	TGA	3	7	21	59.59	449	GCTAATACCCGAAATTTTACGC	GGCGAAGGAGAAGAAGAAGAA	HEX	GO331686.1
GM2030	TC	2	6	12		365	TCCGAACCTCACATTCTTCC	CTTATCCTTTGGGCCATTGA	HEX	EZ729794
GM2031	TAA,TTC	3,3	8,7	24,21	60.02	117	AGCAGCAGCACCTGAAATAAA	TGGTAGGGTTGGAACTCACAG	HEX	EZ749711
GM2032	CATA	4	6	24	59.39	149	GCCGATGATGTACGTTTCTTC	GAGACGGCATGTCAAAAGAAT	HEX	EZ753174
GM2033	TA	2	19	38	59.335	135	AAGGTGAAACCAGGAAGCAAT	CCATGACACAAATCCATTGTC	TAMRA	ES767888.1
GM2034	TTC,CTA	3,3	7,7	21,21	60.08	109	CCAATACTACAAGGGACCCACT	ACTTTCCGTGACCCTTCGAT	TAMRA	ES721597.1
GM2035	GT/TGT	2,3	8,6	16,18	60.08	416	AGCTGCAGAAGACACTCAAGG	GGCGTGATATGTGGCATAAAG	TAMRA	EZ739847
GM2036	AGC/AGG	3,3	5,6	15,18	59.78	418	TTGTGGCTTGATGGAAGAAGT	CCGTTCATCTTCTCCTCCTCT	TAMRA	EZ742141
GM2037	ACC/CCA	3,3	6,5	18,15	60.12	402	TCCACATATGACCGACAGGAT	GATTCGTTTCCTTCGATCTCC	TAMRA	EZ749886
GM2038	TTC/AAC	3,3	5,6	15,18	60.185	401	ACAAGGTTTAGGCATGGTGGT	CCTCCCTCACAACTCATCAAG	TAMRA	EZ754695
GM2039	TGC/AGTTC	3,5	5,3	15,15	60.19	402	TGACTGCCCCTAGTGGAAAA	AAGTGACGCGGGGTATTATTT	FAM	ES758649.1
GM2040	TTC/AAC/CCTTCT	3,3,6	6,5,3	18,15,18	60.17	403	GGTGCTGGTCCTCCTTATCTT	AGCAGGTTTCTTGATCCTTCG	FAM	ES758966.1
GM2041	GAT/CCT	3,3	6,6	18,18	60.04	412	GGTTTGGGAATTGCAGAAGAT	GGTAGTGGATGTAGGCAGCAG	FAM	GO262607.1
GM2042	GCA/GCTTGC	3,6	6,3	18,18	60.435	401	CATAGCATCAGCCGAAGTCTC	AGAGGGTGGCCAAGTTCAAT	FAM	GO330791.1
GM2043	ATC/CAA	3,3	5,5	15,15	59.65	401	TCAGCCTACAGTTTCATCCATT	CTCGTCAGGTGCGAGGTC	HEX	EZ721059
GM2044	GAC/GATGAC	3,6	5,3	15,18	59.87	410	GAAGGCTGTATCAGCTGTTGG	GGTCCAGCATAAACAACCAAA	TAMRA	EZ722197
GM2045	ATC/GAA	3,3	5,5	15,15	59.96	413	CCACAACTTCCAATTCCACAT	AGGCCATGAAGAAGCAAAGAT	TAMRA	EZ722426
GM2046	TTC/TCAAT/TTCAT	3,5,5	5,3,3	15,15,15	60.21	403	AGCTTTCCTTTCATTCCTTCG	AGCAAAATTGATTCCCAGAGC	HEX	EZ722694
GM2047	ATG/CCATGC	3,6	5,3	15,18	60.2	401	TGGTTCAGGTTCACCAAGAAG	TCGACAGAATGGTAGCTGGTC	TAMRA	EZ723872
GM2048	TGA/TTGTG	3,5	5,3	15,15	59.39	408	GATAGTGGCGCAGATGAGAAG	TCAACGCAGAGTGACCATTAC	HEX	EZ725558
GM2049	TGA/GATGAC	3,6	5,3	15,18	60	401	ATGAAAAGGATGCAAATGGTG	CTTTGGAGTCTGCTGCTTCAC	FAM	EZ726012
GM2050	CCA/GTG	3,3	6,5	18,15	58.15	401	CATGATCAAGAGAAGTTGAATCG	TTCTTGTTTGAATTGCCCTAA	HEX	EZ728383
GM2051	GTT/TTG	3,3	5,5	15,15	59.795	400	TCTGGTTGCTGTTCTGGTTTT	GTTGTTCCCAACAATGAAGGA	TAMRA	EZ731861
GM2052	ATT/AGG	3,3	5,5	15,15	59.265	401	GGAATCTCCCATAGGTGTGTG	ACCACCACCACTACCACTGTT	TAMRA	EZ731872
GM2053	TCT/TGATTC	3,6	5,3	15,18	60.015	405	ACAAGGAAAACCCATCCAATC	ACGTGATGGATTCTTGTGGAG	TAMRA	EZ739616
GM2054	TGA/TCC	3,3	5,5	15,15	59.87	400	CCTACCAAGAACTCTGCATCG	AGAGGAACCAGGAAGCGATAG	FAM	EZ740930
GM2055	TTA/TTA	3,3	6,5	18,15	58.84	403	TTCAGCTTTCTTTCATTCTTTCA	CCCTCTTATTTCCCTCTATCACC	TAMRA	EZ741440
GM2056	CACCTG/GCACCA	6,6	3,3	18,18	59.88	402	GCTGAAACACCACCAACAACT	GAAGCGTCAATGATGAAGGTC	HEX	EZ741648
GM2057	TCATCT/TCTTCA	6,6	3,3	18,18	59.41	405	CCATTTAGAGCACCATCATCA	TGTACGGGAATGGTGGAAGTA	FAM	EZ742899
GM2058	TTG/TGG	3,3	6,6	18,18	60	400	ATCATCATATCCCACCGTTCA	ATGCTCCTCGCTTTGTCCT	HEX	EZ744941
GM2059	ATC/TCGCCG	3,6	5,3	15,18	60.04	405	AACATCAAAGGAAGCAGCAAC	CAATCCCTCCAACATTGATGA	HEX	EZ745381
GM2060	ATC/TCA	3,3	5,6	15,18	59.55	404	CACGGCAGTTCTAGTGGACTT	AGGACGATCTCTTCTGGAACC	FAM	EZ753662
GM2061	TCA/TTC	3,3	5,5	15,15	60.115	434	CGTGCACCAATCTCTCTCAAT	TTGAACCCAAGGATGTTTCTG	HEX	EZ756494
GM2062	GAA/AAC	3,3	5,5	15,15	59.23	403	GGACTTTGGGTTGGTCAAGAT	TCACAAACACAAGACAATTTGAA	FAM	ES767067.1
GM2063	GA/GTTGG	2,5	9,3	18,15	60.545	405	AAAGTGGTGATTCCCAGTTCC	GAGCAGCGTTGTTGTGGTTAG	TAMRA	GO263754.1
GM2064	ATC	3	5	15	59.45	401	TGATGGATGATGAAAATGTGC	ACCCAAATCATTCAAAGCTGA	FAM	GO268260.1
GM2065	ATAG/AAGGT	4,5	5,4	20,20	59.615	400	CACGCCAGAAATCCTCTTGTA	GGTTCCAACAAGCAGTGGTAT	TAMRA	EZ722144
GM2066	TA/ACAT	2,4	12,6	24,24	60.125	400	GCTGCACAAGGTTAACTCAGG	ACTGTGGCTTAGGGTTGCTCT	FAM	EZ722257
GM2067	TCA/AGA	3,3	7,9	21,27	60.07	406	TCGCCAAGAAGAACAAAACAC	CTGGTCGAAGAAGGGTTCTCT	FAM	EZ723569
GM2068	TCA/TCCTCA	3,6	7,4	21,24	60.415	254	ACATGCAATTCATTGGGTCTG	GTGGAGATGGAGGAGTCATCA	TAMRA	EZ725414
GM2069	TGC/CAT	3,3	8,8	24,24	60.43	401	TTCAGCCATTGACAGTCCTCT	GCAATGCATCAAGTTTTCCAA	HEX	EZ727378
GM2070	TCT/TCT	3,3	8,9	24,27	59.815	403	CCATCTCTTCTCCACCTCACA	TGAATGTTGGCATCAATGAAC	HEX	EZ747676
GM2071	CT/TA	2,2	11,21	22,42	59.675	259	GCACATTTCTGATGTCGAGGT	CAAAAGAGATATGGGCAAGTGA	FAM	ES722533.1
GM2072	TAC/ATC	3,3	7,7	21,21	60.195	418	CCCAATGATTGACTTGCCTTA	GGGAGAAGGGTTTTCAGCATA	FAM	GO262573.1
GM2073	AAG/AAGTAG	3,6	8,4	24,24	60.31	266	GAGATTGTTGATCGGATTGGA	AGCAGCCTTCAATGGATTCTC	HEX	GO265842.1
GM2074	CAT/ATGATA	3,6	5,3	15,18	60.17	403	AAGTTCTGGACCCAAAACACC	GTTCCAATAGCAATTGCAGGA	TAMRA	EZ757718
GM2075	TGT/CCTT	3,4	7,5	21,20	59.975	151	TGTGAGCGAGGTTCGTTAATC	AAGCTTGAACCTCATCATCCA	FAM	EZ736857
GM2076	TGA	3	5	15	59.84	94	CCACCATTGCTATGATGAACC	TGATGGATGATGAAGATGTGC	TAMRA	EZ747940
GM2077	GAAA	4	6	24	59.575	405	TCCTCATCGAAATTCCTACCA	AGTGTCCTCTGCTGAGTCCTG	FAM	EZ723741
GM2078	TCA/AAG	3,3	5,5	15,15	58.765	400	TCATGATGCAATGATAATAGGC	CTGGTCCATTGGGGACTCT	HEX	EZ733019
GM2079	CAG	3	6	18	60.01	418	GGCCAAGGAGAAGAAGAAAGA	GAAGGAGTAGTGGTGCTGCTG	HEX	EZ735502
GM2080	GT	2	10	20	59.15	432	CGTCGATTTCGTCGGAGT	GCACAACAAGCATTCTCAGTC	TAMRA	EZ742300
GM2081	GTTA	4	6	24	59.695	408	CTGAAATCTCGATGCGAATG	ACAAGATCAATGGTGCCGTAG	TAMRA	EZ744211
GM2082	AAC	3	7	21	59.87	405	GACACCCTCCTCTAAACCCTTT	TTTGATGATGATGATCGGTGA	HEX	EZ751742
GM2083	CAA	3	9	27	59.96	401	TCACCGATCATCATCATCAAA	ATTGGGGTTGTTTCCATTCTC	TAMRA	EZ751742
GM2084	ATG/TGA/AACAAT	3,3,6		33,21,24	59.875	418	CGCAGAAATGAACCGAAATTA	GGATGCATTCTTCTTCCTCCT	TAMRA	GO263349.1
GM2085	AAC	3	6	18	59.725	412	ACCCTCCTCACCACTGTTCTT	TGCTGTTTCTCATCAGCCATA	HEX	GO326932.1
GM2086	CTT	3	5	15	60.145	275	TGAAAACACAAAAGCCACATTC	GCCCCAAGATCCATAAAGAAA	TAMRA	EZ742217
GM2087	CTT	3	5	15	59.13	270	TTTGTCTGCAACACACACCAT	TTTCACATAACCGTGAGTTTCA	FAM	EZ729272
GM2088	TC/AAG	2,3		20,15	59.525	184	TGAAGGGGTGAGAGAGAGACA	AAATCGACGGATTTGAGTTTG	HEX	EZ748292
GM2089	TCC/TCT	3,3		21/51	60.015	137	ATCGCGCAGTTAAAGAAGTGA	ATCTGAGTTCCGAGCAGTTCA	TAMRA	EZ729357
GM2090	GAA	3	5	15	59.985	423	GGACATCGTCCTGACTGACAT	TTTGTTACCCGAAATCACTGC	TAMRA	EZ722255
GM2091	TCTT	4	6	24	59.56	415	GCCGGTTATGTCATTCCTGT	TGATGTTTTCTTTGTTGTTCTCG	HEX	EZ725259
GM2092	TGCTCA	6	5	30	59.875	400	ACTGCTTGATCTGACCTTCCA	ATTGAGCAAAGAAGCATGAACA	TAMRA	EZ721059
GM2093	AGA/CAG	3,3		15,15	60.43	400	AATCATGCACAAGATCGAGGA	AGCAGTAATGGCGGAGAAGAT	FAM	EZ722970
GM2094	CTT	3	5	15	59.78	401	TGGAGCTCTACAAGGATCAGG	AAGTCTCTGACCTTGCCCAAT	FAM	EZ724775
GM2095	CCA	3	5	15	60.595	408	TCCATCCTTTCGTCATCACAT	TGAATCAAAATCAACCGCAAC	FAM	EZ741999
GM2096	ACC	3	6	18	59.635	405	GCAAATGACGATCCTCTCAAG	TTCTTGTCGAGAGACCTCACC	TAMRA	EZ749828
GM2097	TCT	3	5	15	60	423	GCACTCCCATTACAAGAACTCA	CGTCTCTGTCAGAACCACCAC	FAM	EZ750010
GM2098	AAT	3	6	18	59.49	405	AAGCTGCATCACAAGCAATTT	CCTAACCTCCCACTTGTTTCA	FAM	EZ751637
GM2099	TCA/TCT	3,3		18,15	60.5	407	CAGTCGGTCATGGAGGAGATA	CGAGGAGGAACCACTGTAACC	FAM	EZ753843
GM2100	CTTTT/AGAAG	5,5		15,15	60.065	427	CTATTCCAGCGACTTCAGCAG	GTGCGCTGACTACAACAACAA	HEX	GO268741.1
GM2101	CCT/CTT	3,3		15,18	60.295	403	TAGCCTCAGCAAAGTCTTGGA	TCAGGAGGAGGAGAAGAAGGA	FAM	GO338023.1
GM2102	AAC/TCA	3,3		15,15	59.95	403	TCACATCGCTCCAAAATAAGC	ACCACTTCTGCCACAAACTGT	HEX	GO342782.1
GM2103	TGA/TGA	3,3		18,15	59.94	294	GCAACATGCCCTTAGACATACA	GCTTTCTCTTCTCGCTTCCTC	FAM	EZ742064
GM2104	CCTTCT/AAC	6,3		18,15	59.72	262	TTCTTCCATGGTGATGAACAAC	AACAAGGGGAGAAGTTGAAGG	HEX	ES758966.1
GM2105	CTT/CAACCT	3,6			59.445	253	GAAGGTGAGAGACAACAGCTTG	CGAGTGCCATTGGTAAAGAAG	TAMRA	ES759024.1
GM2106	TTC/TGA	3,3		15,15	58.795	252	TTTGACATCATTGTTGATTGTTG	GATGAGGCCATTAAGGAGTGA	TAMRA	EZ728148
GM2107	CCA/CCA	3,3		18,15	59.57	254	TTGGACATGATGTGGATGAAG	TGCCTAAGTTGATGTGTGTGC	FAM	EZ737098
GM2108	ATA/ATAAA	3,5		15,15	59.895	258	TTAGGCATATGGTTGGTTTTCC	CTTTCAAGCCTTCCCAGAAAT	HEX	ES758635.1
GM2109	ATA/AAG	3,3		15,15	59.37	103	CCCAATCAATCTTCTTCTTCTTC	CTCTCTGACTCAGGCAAGCAC	HEX	EZ721432
GM2110	GA/AG	2,2		18,16	59.695	97	TCTGCTTCTTCCATCTTCTGC	AACGCAACTCTCTGCAACTTC	TAMRA	EZ722935
GM2111	ATG/AAG	3,3		18,15	59.93	127	CATAAAATGGCGTCTTCCTTG	CTGGTTCTTCTGCATCATCGT	FAM	EZ723199
GM2112	GAT	3	5	15	59.925	93	CTTCTTCGCCAGAGAAGTCCT	GTGAAACAGAGGACGATGAGG	HEX	EZ724019
GM2113	AG/GA/AGAGAA	2,2,6	5,5,3	10,10,18		263	CCCCTATTGGGAAGTATGACC	GATGGAGAAGATGCCCAGAA	HEX	EZ723176
GM2114	AGA/AGTT	3,4		15,16	59.96	104	TGAGCTTGTGCTGCTTCTGTA	TCTGCCTTCAAGGTTCTCAAA	TAMRA	EZ725289
GM2115	GGC/CCG	3,3		15,15	59.34	90	GAGAGGAGCGAGAGATTGGTT	GAGCCAAGGGTTTGATAACAG	FAM	EZ726972
GM2116	GGA	3	5	15	59.775	94	TCGTTTGTCCTTTTGACACG	CCGATTGTTAGGGTTTCCTTC	FAM	EZ728363
GM2117	TC	2	10	20	60.03	90	CAACAAGCAGTGGTATCAACG	AGCTACAGCTTTGACGGTTCC	HEX	EZ725988
GM2118	AG/AAGG	2,4		16,16	59.885	91	CATTCATTCTGTGTTCTCATTGC	TTAGCTTCGCCTCTGTTTTCA	TAMRA	EZ743728
GM2119	TGC	3	5	15	59.81	134	CAAAACACGCTTGCCAATAAT	TCCTGATACGGAGTTGTTTCAA	HEX	EZ745191
GM2120	CA/ATC/CT	2,3,2		22,30,20	60.11	139	TCCACTGCCACCTCTATCATC	TCCACCCACATAGACAGAAGC	TAMRA	EZ747439
GM2121	GAT	3	7	21	58.77	407	CCCCATTAGAATGCCAAAAT	GGATTGGAGCTTCTTTGTGAC	HEX	EZ725331
GM2122	TC	2	11	22	60.14	99	CAAGTTCGGTGCTGCACTACT	ACGGCAACAACAAGAAGAAAA	FAM	EZ722199
GM2123	ATCA	4	6	24	59.88	96	AGGAGACGAGGGTGCTAGTGT	TTGGTCTCTTGATTGGTTGGT	HEX	EZ736080
GM2124	CAG	3	7	21	60.3	94	GTGCTTCCCGAGACAGTATCA	AAATAGGCCATGTCGAAGTCC	HEX	EZ749114
GM2125	AAT	3	6	18	59.9	311	GGCGAATTTACCAGGAAGAAC	AGGATGGTTGTGGAGACAATG	FAM	ES757695.1
GM2126	TC	2	10	20	59.88	323	TGGCACTTCGAGTTCGATATTA	CTTGGACTGGGTAAAACGTCA	FAM	ES752450.1
GM2127	GCA	3	6	18	59.895	304	GATCAGAAGCCAAGCGTAGTG	AGAGCGAGCTATGATGACTGC	FAM	ES758097.1
GM2128	GA	2	52	104	60.155	394	GCAATCAGAAGAAAGGGTCATC	CACGTACTCCACTTAGGAACTGC	TAMRA	ES753706.1
GM2129	CTT	3	5	15	59.665	307	CCGCCTCCAATAAGGATCTA	TAACCAGATCACCACCGGATA	TAMRA	ES758745.1
GM2130	TC	2	8	16	59.59	305	AGGCAATCAAGGCATTACAAA	GGAAGCCATGTTTTCCTCTTT	HEX	ES754935.1
GM2131	AAT	3	5	15	60.055	302	GGTTCGTACTTAGGGTGCATGT	AAATCTTGGAAGACATGGGAAA	FAM	ES759142.1
GM2132	TTA	3	5	15	59.59	301	GAGTCAAGTTAATTCACCGGAAA	TGGAAACGCAAGAGAAGTAGC	FAM	ES755908.1
GM2133	TC	2	8	16	59.79	305	TGTTCAAACCCTCTCTTCCAA	GAATTTTCACTTGCGACTTGC	TAMRA	ES757019.1
GM2134	CAA	3	5	15	59.63	303	CAGCAGCAGCAACAAAATTC	GCCAATTTATGCATGGGAATA	FAM	ES717491.1
GM2135	TCC	3	5	15	59.975	302	GCCCTAATCAGAAACCACCTT	GCGGAACAAACTTGAAGGAAT	HEX	ES717863.1
GM2136	TG	2	9	18	60.145	314	GTCGGCATTGTCTGTATCCAC	AGACAGCAACATAGGGAAGCA	TAMRA	ES719165.1
GM2137	CTT	3	10	30	60.01	309	CAAAGTCCCATGAATGCTCTC	GTATGAACCGAGCCAAATCCT	TAMRA	ES719796.1
GM2138	GGA	3	8	24	59.69	317	GTATGGCGCCCTCTTCTAAAC	GGCACACCGTACTGTTCTCTT	TAMRA	ES719434.1
GM2139	CAG	3	7	21	60.475	191	TGCAACAACAACAACAACAGC	GGTCGGATTGAAGGCATTATT	HEX	EZ738361
GM2140	GGT	3	5	15	59.51	193	AAATAATCAGGATGGCTCGTG	GGTCTCATCTGACAACCCAAA	TAMRA	EZ744107
GM2141	AGA	3	5	15	60.17	267	GTTCGAATCGGTGAAGGAGAT	TAGCTACGTGGAGTTGGAGGA	TAMRA	EZ757491
GM2142	TTC	3	6	18	60.21	199	CTGCGAGATTTCCCACAGAT	TGTTATGGCAGGGGATTGTTA	HEX	EZ751788
GM2143	GT	2	10	20	59.445	196	GGTCTGGAATTTTGTCAATGTG	AGCACAACAAGCATTCTCAGTC	HEX	EZ742300
GM2144	GGT	3	5	15	59.98	205	AACATTGAGGTTGGTGTCAGC	GCTCCACAATTCCAAAATTCA	HEX	EZ742300
GM2145	AAG	3	5	15	59.785	202	TCAAAATTTCCACCTGCATTATC	TCAAGAGCGTATTGAACCACTC	TAMRA	EZ738441
GM2146	GAT/CAT	3,3		15,15	59.95	196	TGAAGAGGAGGAAAACACGAA	AAATGATGATGGTGTGGAATGA	TAMRA	EZ744121
GM2147	CAT	3	6	18	59.71	247	TGCTGATAGATGGGAATTTGC	AGTGGCTCCTCCTAATGAAGAA	HEX	EZ744121
GM2148	AAT	3	5	15	59.715	203	CAACAATCATCCATGCTAAACAA	AACACAGTTCAAGCACAAGCA	TAMRA	EZ751792
GM2149	GAG	3	5	15	60.185	194	GTTGTGGAGCTGCTGAGGA	TCTTGTTCTCTCCCGTGATTG	FAM	EZ746096
GM2150	CGT	3	6	18	60.595	266	AGGCACAACCTGATTTTCTCC	ACGCTAATGTTCACGGTGCTA	TAMRA	EZ753786
GM2151	CCA	3	5	15	59.915	268	CCTGCCATAATCTGGTCTTCA	AGTTGGTGCTGATTGAAGCAT	FAM	EZ753787
GM2152	AAC/AGG	3,3		18,15	59.8	224	CGGGCACAACTTTTATTCTCA	GTTGACCAATTTAGCCAGGTG	FAM	EZ738507
GM2153	AAT	3	5	15	60.1	193	GCGGCCCTTAATAACAATCAT	TGGAATAGGAAATGGTTGATCC	FAM	EZ736526
GM2154	TCA	3	6	18	60.34	198	TGACCCTTTCATTTACCAGCA	GGCTTGCATATTCTCCTCCTC	TAMRA	EZ740312
GM2155	CAT	3	5	15	59.715	220	AGCTCCCCAAGAATTAAGCAG	TAAAAGGGTGGCTGATTTGAA	TAMRA	EZ750060
GM2156	TTC	3	13	39	59.51	199	CGTGTCCTTGTTCTCTTCTCTG	TGGAGGAATGAAGGAAGGAAT	TAMRA	EZ738571
GM2157	TTC	3	5	15	59.905	195	AAATGGGGTCTGCCATAATTC	AATACACAGCTCCTCGCATGT	TAMRA	EZ751440
GM2158	CTT	3	7	21	60.3	204	TCTTCGCTCTTTCCTTCCTTC	CGAGAGTTTCGGAGGAGTAGC	TAMRA	EZ746208
GM2159	GCT	3	5	15	59.46	231	CTGAGGTCCACAATCTCAAGC	GTCGCTAAATCGGTCATTGAT	FAM	EZ738583
GM2160	ATA	3	5	15	60.235	212	GGGAAGATGGATTCTGCAACT	TGATCAGCAGCAACTTTTCCT	HEX	EZ746222
GM2161	ATAA	4	5	20	59.915	201	GGAACATCCAAGTATCCCTTGT	GCACCCCAATAACACATTCAA	TAMRA	EZ747982
GM2162	GAT	3	6	18	60	193	TACCGAAGAAAACGTGGGATT	CTCTCCTCTTCCTCATCATCATC	HEX	EZ742471
GM2163	TAC	3	6	18	59.58	265	TTAACCATCAATGGCTCTATGC	TGAAGGATCTTTTGGACGATG	FAM	EZ753932
GM2164	TCT	3	5	15	59.685	193	GTAGGCTACCTGGTGTTGGAGT	TGTGCAAGCTTCTTCTGAAGTC	TAMRA	EZ740347
GM2165	TC	2	8	16	60.385	200	CTACGCGCATCGCATAATATC	GTGAGATGGGGTTGGAGATTT	FAM	EZ740358
GM2166	TC	2	8	16	59.695	192	CATTTCCACTTGCATCTCCTC	AGGGATGACATTGTTTTGGTG	TAMRA	EZ740358
GM2167	TTA	3	5	15	60.45	213	CCTTCTTCCTTCCATCTTTGG	TTGCCATGTTTGGAATCTTTG	HEX	EZ742607
GM2168	GCC	3	6	18	60.205	208	ATTAACCACAGCAGCAGCAAC	TCATGATCGGAAGAACTAAAGGA	TAMRA	EZ742607
GM2169	GAT	3	8	24	59.935	194	TGGATGATGAGAATCATGACG	TCGCTGTTCCATACTCTCCTG	HEX	EZ744181
GM2170	TG	2	9	18	60.1	271	CCACCATAGCATAGGCATCAT	CCGTGTTCTGGTTTTGAAATG	FAM	EZ754046
GM2171	AAT	3	6	18	59.895	288	GCAACAAGAACCTTGAACCAG	ATCGGTGAAGAGTGTGGTTTG	TAMRA	EZ757868
GM2172	TGAG	4	5	20	59.365	203	AGGCCCAAGAAAAGGATTAGA	GATCCATGGAGGAGAACACTG	FAM	EZ738808
GM2173	GA	2	10	20	59.885	191	TCTCTGAAGTCCGATCCAAAC	CAATCTCATGCTCGCCTTCT	TAMRA	EZ746463
GM2174	GCG	3	6	18	60.425	196	ACATGTCAAACCCTAGCAGCA	TGTCTCTTAACACCGGTTTCG	FAM	EZ738843
GM2175	AATC	4	6	24	60.265	204	GGCAAGATCACTTTCAAGACG	CAACACGATTGGTTGATTGGT	FAM	EZ748046
GM2176	TC	2	9	18	59.675	204	GTACGCCTTTCATTTGTGACC	TGTTGGGTTCTAGGAGCTGAA	HEX	EZ736178
GM2177	CT	2	15	30	59.95	194	GTCAGAAGTGCTTTCCCATTG	GTGTGTCACTCTTTCGCCATT	TAMRA	EZ748047
GM2178	AGA	3	5	15	59.535	266	GCGAGAAATGATCAGCAAACT	TTCCCCAAACATTAACCCTAAA	FAM	EZ757955
GM2179	TGG	3	6	18	60.49	197	TTCCTTTAGGCCTTCAACCAC	TGGTGAATTGCTCTCCACATT	TAMRA	EZ736595
GM2180	TTC	3	5	15	59.92	265	TGGCTTCTCGTCTTCATCTTC	ATCAGCAACTGCCATCAGAAC	HEX	EZ757959
GM2181	TCA	3	9	27	59.91	270	CTCGTTCCATCATCAAGAAGC	TCCCATTCTTGTAGCAACACC	HEX	EZ755677
GM2182	TTTTC	5	5	25	59.95	215	CACTCCACAAGACCCAAAAGA	TTGCACTTGCAAAATAAAGGAA	TAMRA	EZ744228
GM2183	ATG	3	5	15	59.765	203	GTGCCATTGGATAAGCAAGAG	GAAGCATAGAGCACAACCACAC	HEX	EZ744234
GM2184	CAT	3	5	15	59.825	192	TCGAGAAGATGCTGATCCAGT	GAGATGGAGGGTGAGAGGACT	FAM	EZ742806
GM2185	CGG	3	6	18	60.03	196	GGGTTGAAACTATGATGGAGGA	AGGCTCTTGGTTTCTCCTTTG	HEX	EZ740407
GM2186	CT	2	9	18	59.72	200	AGAGCTTCAGGGTTTGGATGT	GCTTCTCCATTTATGCACCTAAG	HEX	EZ746615
GM2187	ATG	3	5	15	60.345	191	CAATTTGGGTCACATTTCCAG	ATTGTGGATCATGGAAGAGCA	FAM	EZ746615
GM2188	AAT	3	6	18	59.905	193	TAAACAGAAACAACGGGCAAG	GGTTGGGATTCGAAAGGTATC	FAM	EZ746643
GM2189	TCT	3	5	15	59.815	196	GATACCTTTCGAATCCCAACC	TTGTTGTTTGATTTGGGAAGC	TAMRA	EZ746643
GM2190	TGA	3	6	18	59.92	232	CTCATGCATTTGCTGATGAAA	TTCCTGAAACGTTTGTTACGG	HEX	EZ750529
GM2191	TCT	3	7	21	59.995	194	AAATTGGAAAACCAAACACTGC	GCCAGTTGAGAAGTTCATTGG	FAM	EZ746663
GM2192	TTG	3	6	18	60.005	196	CAACAGAATTCTTGTCGGAACA	GGAACTCCGAGTATTCGCTCT	FAM	EZ746663
GM2193	CTA/CTT	3,3		21,15	60.17	227	GAAGGTTAATGGGAGGAGCAA	CCAAGCAAGAAACACAAGAGG	FAM	EZ742890
GM2194	ATG	3	5	15	59.895	194	GCAGGACAAGTCAGCATTAGG	AAGCCACCACAGAAGAGTTGA	HEX	EZ736620
GM2195	CAT	3	6	18	59.73	241	CGGATGATCCAACTCTTCAAC	CGAACTTGGTTGTGTGGTTTT	TAMRA	EZ742899
GM2196	TCA	3	6	18	59.89	205	CCTTGCTTTTCGGCTTCTATT	GAGCTTTGGCTTTTGTTGTTG	TAMRA	EZ739060
GM2197	CT	2	11	22	59.715	226	TGAGTGGATAATGAGGTGAACAA	GCACTGGCCTATATCATCATCA	FAM	EZ751932
GM2198	GGC	3	5	15	60.1	269	AGGGGTTACGGTGGTGGT	CCGGCAAAGATTTGTCTGTT	HEX	EZ751935
GM2199	CAA	3	6	18	59.775	198	GTGATGCAAGGGAGTGATGTT	GAAGGAAGAAGATGCGAGTGA	FAM	EZ744268
GM2200	ATT	3	5	15	59.89	198	TCGCAGCAGAAGATGAATTAGA	CCAGTACAGCAACATGTCCTTC	HEX	EZ739124
GM2201	TGC	3	5	15	60.085	192	ATGGTGGTGGTTCCTGAAGA	CGATGGAGCTTCTGATAATCG	HEX	EZ739124
GM2202	TC	2	8	16	59.85	274	TGAAAATCCTCCAGATTTAGCAG	AAAGAGCATCTACCTGCACAAAG	HEX	EZ751948
GM2203	CGC	3	6	18	59.605	191	TGTTCTTCTCCTTCTCCGATG	GTTGCAGCTAACCGTTTGTTC	HEX	EZ736643
GM2204	CTT	3	9	27	60.255	274	GCATACAACGATGCCTTCACT	CTCAAACAAGGTGGATGATGG	TAMRA	EZ751960
GM2205	TTA	3	10	30	60.715	245	TGCTTTGCATTCTTTTACTTTGG	GGCCAAAACCACCAAATACTAAC	FAM	EZ747597
GM2206	AG	2	14	28	60.28	267	TTCCTTCTCCAAAGTCCAAGC	GGAGGAGGGATGTAAGTACGG	FAM	EZ754546
GM2207	GCAT	4	5	20	59.98	240	TTCGGACATATGGATACATTTCA	TGCCAAGGATTGCTACTTTCA	TAMRA	EZ743136
GM2208	ATG	3	5	15	59.725	192	CATTGACATTGATGCTGACAAA	AAGGCCAAACAAACAAGGAAT	TAMRA	EZ748144
GM2209	CAC	3	6	18	59.81	278	CTCTAGCCCTCTTCCTCCAAC	CCCTTCTTGTTCCTCTTGTCTTT	HEX	EZ751989
GM2210	CT	2	12	24	60.12	192	GCGTTAACGTAGCGTGTCACT	TTGTCCTTCAGAGCCTGACAT	FAM	EZ736674
GM2211	TTC	3	5	15	59.86	208	TTAATTCCAAATTCCAAATCAGC	GAAGAAGCTAGGCTTGGATGG	FAM	EZ739881
GM2212	TCT	3	5	15	60.205	266	GCAAGCATTCCATGACAGTTC	GCAACAAGGAGCAGAAGAAGA	HEX	EZ754738
GM2213	GAT	3	6	18	60.07	200	AGGATCGATGAAGCTGATGAA	CACCAAGCCACTCTCTGTGTT	TAMRA	EZ739466
GM2214	ACC	3	5	15	59.945	231	GGGATCAGAGTCAGTGTTGGA	CATTTTGGTGGATTTTGAGGA	HEX	EZ751000
GM2215	GA	2	8	16	59.965	272	GAAATCGGAGTCGGAGAGGT	TCCCCTTCTTTCTTCGTTCTT	FAM	EZ754787
GM2216	ATC	3	6	18	59.66	200	GCCATAAATTGTTGCCATGAT	GCAGATGAAGATCCTTGATGG	FAM	EZ743382
GM2217	AG	2	8	16	59.57	267	GCCTCCTCCTCCAAAGTAAAA	GAGGGGCAGTTTGGTAATTG	HEX	EZ758572
GM2218	CAC	3	7	21	60.305	202	AGGCTTGCATCAGAATCTCAA	TGGAAACAGAAAATTAGCACAGC	FAM	EZ743393
GM2219	AAG	3	5	15	59.84	193	TCCTCTTCATTCCACAACACC	CTGAATTGCCATACCAGAAGC	HEX	EZ747192
GM2220	GGC	3	5	15	60.07	194	ACTTGATTTCCGCGAGAGACT	GGCCAGCACTACTCATATTCG	TAMRA	EZ740536
GM2221	AAT	3	6	18	60.165	192	AAAGGGCCTTGATGAATTTTG	GTCACCATGCAAGTTGTCCTT	HEX	EZ739576
GM2222	GA	2	8	16	59.605	226	GGAGTGATGAGACCCACAAAA	CAGAAAGCAAACAGCTCACAA	HEX	EZ740546
GM2223	TTA	3	5	15	60.235	272	GCTCCCAAACTCTTTCTCCAG	CTTCCTGGGATCAAAGTCACA	HEX	EZ754904
GM2224	TCT	3	5	15	60.13	196	TCAACAAGAGTAGGCCAAACG	TTCTTGTGGAGACGGAGAAGA	HEX	EZ739616
GM2225	ATG	3	5	15	59.91	199	TCTGTTGTTGTTGTCGTCGTC	TTCCACACACACCAAACTCAA	FAM	EZ751154
GM2226	GGA	3	6	18	59.82	206	TGATGAACCGGAGATTGATTC	AATCCTCGTGGTGAACAGCTA	TAMRA	EZ736195
GM2227	CTC	3	7	21	59.92	194	GATCACCAGCAAACAACTCAAG	GTTTCCCGAGAAGGAAGAATG	FAM	EZ739651
GM2228	CTT	3	6	18	59.93	265	ACAACACTTCCCAACTTCGTG	TGCGGATTCATGTGAAGAAG	TAMRA	EZ758689
GM2229	TTC	3	7	21	59.89	193	CCGTTATTTTCGAAGCACAAG	GCTCACCAATCTGAAGCAGAC	TAMRA	EZ739660
GM2230	ATG	3	5	15	59.9	200	CGCTCTTCCTTCCGATAAGTC	CAGCAATAACACCCACAATCA	HEX	EZ751171
GM2231	AAG	3	6	18	59.82	191	GGAAGAGGACAAGCCAAACTT	ATGAAATCGTGCCCAGAATC	TAMRA	EZ740562
GM2232	TTC	3	5	15	59.645	204	AACACACGCGTTCTACATTCA	AAAGCAGCAATAACTCCAGCA	TAMRA	EZ740563
GM2233	CTT	3	7	21	59.97	265	GATTCGATCCTCTGCTGATTG	AGGACGCTCTTCCCTATGTGT	FAM	EZ755261
GM2234	TTC	3	5	15	59.995	167	TCACTCAGTCGTGAGCTTCAA	TTTTGGTGAAAGCAGAGGATG	HEX	EZ731322
GM2235	TTC	3	5	15	60.45	135	CTGTGGCAGTGAAAAGACCAT	TCTCGTTGTCAACCTCGTTGT	FAM	EZ731476
GM2236	TGG	3	6	18	60.33	142	TCTTCATGGTCGGAGAATACG	GTAATTACCACCGCCATAGCC	TAMRA	EZ731704
GM2237	CTG	3	5	15	59.875	151	TTGCCGGTAGAGTAACTTCCA	CCTTTGAGAGGAAGAGGCAGT	HEX	EZ731902
GM2238	AAG	3	5	15	59.985	135	AATCGATTACGCGTTTTATGG	AATCGTCATCCGCAGCAG	HEX	EZ731924
GM2239	CTT	3	8	24	59.75	172	ATCGGGACATTGATCTTGAAA	CGCAGTACAATTTGGGAAGAA	HEX	EZ731943
GM2240	TGA	3	6	18	59.985	142	AACCTGTTGTGGTTTGATTGG	ACTTGAAAGCCCTCCAGAAAA	FAM	EZ731955
GM2241	ATC	3	7	21	60.295	137	TTCCACAATCATGAACACCAA	GGTGTGTTGTGTGGTTGACCT	FAM	EZ732012
GM2242	AGA	3	6	18	59.985	141	ACCAAGTTCTTAGCAGCAACG	GCGCTTGGTTCAAGAGTATGA	FAM	EZ732074
GM2243	TGG	3	5	15	60.2	141	TTAGCTCCACTGCTTTGGCTA	TCATGATGGATGCAACTGCTA	HEX	EZ722097
GM2244	TTC	3	5	15	60.175	139	AATGGGGAAGATTGAGATTGG	CACCACCTTTGATTTTCATGG	FAM	EZ732180
GM2245	TCC	3	5	15	59.955	143	CACCTGAAGATCCAACAATGG	GCCTCCTAGAGAGCATGATGA	HEX	EZ732228
GM2246	TC	2	15	30	59.655	146	GCAATTTATGTGCACCCTTTT	CGCTTGACACCAATGAAGTCT	TAMRA	EZ732287
GM2247	CTT	3	7	21	59.675	139	CCACACCACACTACCACCTCT	CATGGCAAAGAAGCTGATTG	HEX	EZ732750
GM2248	CTT	3	6	18	60.14	138	GGATGAACCCTGTTCCTTCTC	CGGAGTTTGTGATTGGAAATG	FAM	EZ733139
GM2249	TGA	3	5	15	60.12	136	TTAGTTGAAGGAGGAGCAGCA	CGTTCAGCAGCAAGTGTTGT	FAM	EZ733251
GM2250	GAA	3	10	30	59.685	145	TGATGAATCAGAAGCATGTGG	TCTTAATTGCTCCGAAACCAA	HEX	EZ733251
GM2251	GAA	3	6	18	59.585	147	AGGCTGAGGAAGAAGGGTAGA	GAGAATCAGGTTCAGATTCAGGA	FAM	EZ733295
GM2252	TTC	3	8	24	59.71	136	ATAGCCGCGAAAGAAGAAGAC	GAATGGTTCTGAAGGCAGAGA	HEX	EZ733470
GM2253	TCA	3	7	21	59.655	165	AACCACAATTCCATCATTACCC	GTCACACAGGTACCTCGAACC	HEX	EZ733573
GM2254	AAT	3	6	18	60.13	146	ACTTCCAATTCCCAGCACAG	CAATTGAAGCGCATGGTAGTT	FAM	EZ733601
GM2255	GAA	3	5	15	60.1	137	GAATTGACATCCGAGGTGATG	GCATTCACAAGCTCTTGGTTC	HEX	EZ733662
GM2256	TGC	3	5	15	60.165	156	GTTTCTCCCTCCTCTGCTGTC	TTCCTCTTCCTCGACCTTCTC	HEX	EZ733843
GM2257	ACC	3	6	18	59.98	135	CGTAATCCATTCTTCCGCTTC	AGAGTGAGATCCGAGTCGAAA	TAMRA	EZ733848
GM2258	AAG	3	6	18	59.705	138	GCTCTGTGAGATTGGAGGATG	AGAACCCTGTTGGTCCTTCTC	HEX	EZ722276
GM2259	ATT	3	6	18	59.73	135	GGAAGCACCGATAGTTCCTCT	TTCTGCTGCTTTCACTCATCA	FAM	EZ734241
GM2260	GAG	3	5	15	59.94	136	AAAGAGCCAGAGAAACCCAAA	TGGTGTTGGAGTACAGCCTTT	TAMRA	EZ734251
GM2261	GAA	3	6	18	59.85	211	GGTCCCCATAGGTTTCTGAAC	TTTGTCACACCCTGCATTGTA	FAM	EZ734252
GM2262	CCT	3	5	15	59.56	179	GTGGTTGCATGGTTTTGACTT	AAGGCTTCTTGTGATTTGTGG	TAMRA	EZ722317
GM2263	CAT	3	5	15	60.335	191	GTGGCCGATTTCTTGATTCTC	AATGGTTCTGGGGCAAGTAAT	FAM	EZ734343
GM2264	GAT	3	5	15	60.195	193	CGAAATTTCACCCCAAAATCT	CGGATTTGAGAGCCAGTATCA	FAM	EZ734368
GM2265	TAG	3	8	24	59.9	209	GGTTCCAACATCACTGAGGAA	CTACCATCATCATCAGCAGCA	HEX	EZ734443
GM2266	GTG	3	7	21	60.045	148	TTTGTCGCCATTAACGTCTTC	AGCTTCTTCAAGCATCATCCA	TAMRA	EZ722331
GM2267	TCT	3	5	15	60.375	221	TTGCAGATGAAGCAGGTGTC	ACCCTGAGCTCTTTCCCAAG	HEX	EZ734532
GM2268	GAG	3	5	15	60.21	146	CAGAGGGTCCATGCTATCCTT	GCAACATGGAACTCCCTATCA	HEX	EZ722344
GM2269	AAT	3	5	15	59.63	201	GTGGTGTTAGAGGAGCCAGTG	TTGGTTCTTGTTGTGGAGGTT	FAM	EZ734601
GM2270	CT	2	9	18	59.785	167	GGGCATGAAATTCACAGCTTA	CCAAAAGGCTGAAATAGCTGA	TAMRA	EZ722380
GM2271	GT	2	8	16	59.91	199	GCACTGCTACGGAGTTCATCT	CAGTGTCTTAAGAGGGCACCA	HEX	EZ734978
GM2272	AG	2	8	16	60.015	192	GCAAGAGATCTGCTTCCTCAA	CGTTTGTTGCTTTTGCAACTT	TAMRA	EZ735045
GM2273	CAA	3	9	27	59.95	138	TGCCTTCTAAATGGGATGATG	ATTTTGGACGCCTTTGAAGTT	TAMRA	EZ722395
GM2274	TCA	3	7	21	60.24	193	TGACAATGGCTCTTCAAGCTC	TAGTGTGGAAGAGTGCGTGTG	HEX	EZ735098
GM2275	TCA	3	5	15	60.2	137	TTGAGCTCGTCGAAGAACAAC	GGAAGGGAAGGTTAGGGTTCT	TAMRA	EZ722400
GM2276	ATT	3	5	15	59.82	195	TGATGCTGTGGAGAGTTTGAA	AACCACATGAAATGCGATGAT	FAM	EZ735257
GM2277	CTC	3	5	15	59.945	146	AGAGAGACCAGGCGGGTATAG	TAAGGAGGAGGATGAGGAGGA	TAMRA	EZ721128
GM2278	AG	2	10	20	59.965	191	GGACTGTGTGTGTGGGAGTCT	GATGCTGATCGTAAGCATGAAG	HEX	EZ735408
GM2279	GCA	3	5	15	59.895	209	CTGTTAATTCAGGCGTTCCAG	AGGAGCAACACCACCATACTG	TAMRA	EZ735419
GM2280	GCC	3	5	15	60.055	192	ATCTCAATCCAACCCTTCCAT	TCATCGGTGATCTTACCTCCA	FAM	EZ735567
GM2281	CTC	3	5	15	60.545	135	AAAGCCCTTCAAGATCGCTTA	TTCCCCAACCCTAACCCTAAT	HEX	EZ722449
GM2282	ATG	3	5	15	59.825	191	AACTCTATTCGCAGGCTTTCC	AGAGGTGGGAGCAACACACTA	TAMRA	EZ735841
GM2283	CTC	3	5	15	60.365	135	TCACCTTCGCATCCAATTCT	GCGTCGCGATACCTAATAACA	TAMRA	EZ722470
GM2284	TGT	3	5	15	60.005	197	ACACCCCAAATAGCTTCGTCT	TCCACAACACCAACCTTCTTC	FAM	EZ735859
GM2285	GAA	3	8	24	59.845	198	GGGGAGTGATGATGGTAGCTT	GCTCTAATGGGTTTTGCTTGA	TAMRA	EZ735912
GM2286	CAT	3	5	15	59.975	191	GGAACGCAACTGATATTTGGA	AAGAGGAGGAGAAGGTTGCAG	FAM	EZ736055
GM2287	CTT	3	5	15	59.845	191	GGAAACCTAGCATTCCTCACC	CGAACGAGAAAGAACGAGAGA	HEX	EZ736061
GM2288	TGT	3	6	18	59.52	212	AACAAAGGAGGATGGAAGAGAA	GGGGAGATTGAGAATAAAATGCT	TAMRA	EZ736069
GM2289	TCT	3	5	15	60.075	137	GAAGTGCCTCATTCACCGTTA	ATCCTTCTTCTTCCGATCCAA	FAM	EZ722589
GM2290	TTAA	4	5	20	59.765	160	TCCACAAGCTCCTCAGACAGT	GCTTGCAATGTCCTTCTCACT	TAMRA	EZ721146
GM2291	TTC	3	5	15	60.585	135	GCTTCCAACCAAATTCAATCC	CGTCATTGAATTCCTTGTTGC	FAM	EZ722638
GM2292	CTT	3	7	21	59.7	136	CTGAAAACTGAAACCCCATTTT	TTCTTGAGGATGAAGAAGCTTTG	FAM	EZ722744
GM2293	AAC	3	6	18	59.88	165	AACCATCGTCCAAAGTTCCTT	TCTCTGCCCTCTCTAGTGCTG	TAMRA	EZ722775
GM2294	GA	2	10	20	59.965	187	CATTCCATGGTGTAGCCTTGT	AACGAATCATTGCATAATCCATC	FAM	EZ722921
GM2295	GAA	3	5	15	60.19	137	TTCATTGAACTAGGCGCACTC	GCTGCTCTTGTTGCTGCTACT	HEX	EZ722950
GM2296	CAT	3	5	15	59.295	137	TGTCGAAGTCTATTTAGGGGAGA	AATTCTGCATCTTCACGAAACTT	TAMRA	EZ722991
GM2297	ACA	3	5	15	60.575	147	ATCAACGCAGAGTTGCCATTA	AACGTCCTTCGCCATTACTTC	HEX	EZ723072
GM2298	AAG	3	8	24	59.765	138	ATGGAGGCCATGATTAGAGGT	AAGAAATCTCAGGGCTTACGG	FAM	EZ723099
GM2299	TTG	3	5	15	60.01	141	ATGATGATAGCCCAGTTGCAT	CTGGAACTTCACTGGTGGTTG	TAMRA	EZ723106
GM2300	AGC	3	5	15	60.43	138	TTCAACTGCGTTTGAAGAACC	TTCCATCACCATCATGAAACC	HEX	EZ721006
GM2301	TGC	3	7	21	60.285	137	GTAACCACAGCTGGCATGAAC	TCTTCAAGAACCCACCAACAC	FAM	EZ723225
GM2302	TGC	3	6	18	59.92	153	GAAGTAATCCATGGGTGCTGA	GAGCTACTCACAGGTGGCATC	FAM	EZ723225
GM2303	TTC	3	6	18	59.98	138	TATGGAATCCACAGCATCCA	AATGGAAGGGGCTTCTGAGTA	TAMRA	EZ723237
GM2304	GAA	3	6	18	59.875	177	TTTGCTGCAATTGGATCTTTT	TCCCCTAAAATTGTCCCAAAC	HEX	EZ721210
GM2305	GAT	3	5	15	59.955	148	TGAGAGCGCAGCAGATAAAAT	GGAATGGTGTTGAATCTGGAA	FAM	EZ723274
GM2306	AAG	3	5	15	60.22	147	ACACGCAACCACCATAACAAT	ACGCTAGGGCTCCAACAAC	TAMRA	EZ723296
GM2307	GGC	3	5	15	60.245	139	CCATGCAGGAAAGCAAGATAA	GCTGGTACATTCGGAGAGTGA	TAMRA	EZ723298
GM2308	CT	2	11	22	60.05	143	CTCTCTCTCCCCTTCATCGAC	GGCAGAATGAAAGGTGAGAACT	TAMRA	EZ723312
GM2309	CTT	3	5	15	59.94	138	CCTCACAACCACAAACAAACA	TTGACGAGAGTGAGGATGAGG	FAM	EZ723363
GM2310	TC	2	9	18	59.675	149	TGCATAGATTACGTTGCAGGA	ACCTTGGTAGCGGAAACTGAT	TAMRA	EZ723430
GM2311	GAG/GAAGAG	3,6	6,6	18,36	59.915	157	AAGATTAGAGGGGAGCAGCAG	CTTTTCTTCATTCCGCTCCTT	HEX	EZ723495
GM2312	CAA	3	5	15	60.325	138	CTTCAGAGAAACGCAAACAGC	CCAGCCATATCCTTGACCTCT	HEX	EZ723565
GM2313	AG	2	17	34	60.02	137	GATGCTGCTAAATCGAGATGC	GTTGTTTTGTTTCACGCCAGT	HEX	EZ723670
GM2314	GAA	3	5	15	59.255	144	AGTGAAGAGGCAAAGAGACCA	TTCAATGAGTGTGCTTCTCCA	TAMRA	EZ723710
GM2315	ATA	3	5	15	59.215	189	GTATGGGTATTGAACCGATGG	CGCAAAACGAAACTAAGGTACTC	HEX	EZ723725
GM2316	TCT	3	5	15	60	139	GCAAACCTTGTCTTCCCTCTT	TGGTATTAAAAGCGCGAGTTG	FAM	EZ723728
GM2317	CT	2	8	16	59.81	140	CACAGAACCGAGAAGAGGAGA	CGGAAATGTCCATTAGGGATAA	FAM	EZ723766
GM2318	GCT	3	5	15	59.895	135	GAGTGTTCGCAGCAACTGAA	GAGCTGAAAGTTCCCCGTAAT	HEX	EZ721279
GM2319	CAC	3	5	15	59.84	157	TCTTGGGGTTCTTCCTTCTTC	TCGCTGAGAAAAGAAATGTTGA	TAMRA	EZ723938
GM2320	GAA	3	6	18	60.615	152	CCATGAGGAACAGCAAAGCTA	GACCGTGTCTCGCAGAAAAC	FAM	EZ724018
GM2321	ATG	3	5	15	59.925	146	GGCATCCTTTGACCTACCTTC	ATTGGAAGGGAATTGGGTATG	FAM	EZ724052
GM2322	TCG	3	5	15	60.28	135	CACCTTCACTGCGTCTCGT	GCAGAGAAGAGGGAGACCAAG	TAMRA	EZ724160
GM2323	TCT	3	5	15	60.255	140	TGGCTTTGTTTAAAGCTCTTGTG	TCCAAGAGGAGAAGCAGTGAG	HEX	EZ724227
GM2324	GAT	3	5	15	60.06	155	TGCAATTTGAAGAATGTCGAA	CCGACGATCAGTACTTTGCAG	HEX	EZ724263
GM2325	AAAT	4	6	24	59.27	170	TCCCTAAAATAATTTCTGCCAAA	TCTTTTCTTCTGCTCCCCTTT	HEX	EZ724302
GM2326	CTT	3	5	15	60.395	136	TTTTGACTCTTCCTCCCTTGG	GAGGGATCAGCTTTTCGTTTC	HEX	EZ724345
GM2327	ATT	3	6	18	60.325	137	TGCATGGGTTTCAATCAAAGT	TCTTTGTGCATCCACAGTTCA	TAMRA	EZ724412
GM2328	CAT	3	5	15	59.77	136	GTCCAGCAGTAGGACCAGTTG	ATTTGATGATCCCTCGTGATG	TAMRA	EZ724418
GM2329	CAC	3	8	24	59.36	137	CACAGGCCTTGACTCAGATTT	TCCAGAGCCTTGAGAATCATC	FAM	EZ724418
GM2330	TAC	3	5	15	59.69	138	CAGTTTCTTGCTGCTCACAAA	ATCAGCATTCCCTGTCACTTG	TAMRA	EZ724518
GM2331	CAA	3	5	15	60.14	150	ATCAGCTGCATCTGGATTTGT	TCTTCAGCCTTCACAACAAGC	TAMRA	EZ721339
GM2332	TTC	3	5	15	60.005	155	TCAATCGTTGAGGAGTTGAGG	GAGTGAAAAGGGCAGTGTTTG	TAMRA	EZ724559
GM2333	CTT	3	5	15	60.075	141	AATCTGGTCGGATCTTGCTTT	GGAAGAAAGGAATGGCTTTTG	FAM	EZ724652
GM2334	AAC	3	6	18	59.975	139	AAGAAGAAGCACAGCCACAAG	TCAGTGGTCTCTGGTGAAAGG	HEX	EZ724652
GM2335	TGA	3	5	15	59.925	151	CGCCATCTTCCTTTAGTTTCC	ATAGGTGGTGGTTTTGTCGTG	TAMRA	EZ721351
GM2336	GAA	3	5	15	59.71	150	CACCTGGGCACTCACATACTT	GCTCTTATCGAAGCTCTGCAC	FAM	EZ724769
GM2337	AG	2	8	16	60.325	156	TGTGGAAATGAAGGGACATTG	TGAGAGTGAGTGCGAGTGAGA	TAMRA	EZ724792
GM2338	GGT	3	6	18	60.385	138	CCTGATGAGCTGTGACTGTGA	AACCCTAGCGGTGTAATTGGA	FAM	EZ724801
GM2339	GTTA	4	5	20	60.135	139	GACACCAAAGTCGAAGAAACG	AAGAAGTACGCCGTTCAATCC	TAMRA	EZ724801
GM2340	CTT	3	5	15	60.09	139	CTTCCTCGCCATCATTTTCTT	GAACTGGAGCTGAAGAACGAA	FAM	EZ724803
GM2341	CAA	3	6	18	60.005	151	CAACCCTTTTGTCGTCTCTTG	GATGGTTGTTCTTGCTGAGGA	FAM	EZ724825
GM2342	ACA	3	5	15	60.475	140	CCATGGTGAAGCATACAGAGG	CCTGGTTGTTGTTCTGGTTTG	TAMRA	EZ724825
GM2343	GA	2	15	30	59.97	136	TGATTCATCGTCTTCATCTTCG	GAAACCTGAATGCGATTCTTCT	FAM	EZ724864
GM2344	CAA	3	9	27	60.115	145	GGAGAAGAAGCCATCCTCATT	TGGCGCTGTGAGAGTGAATA	TAMRA	EZ724957
GM2345	TC	2	8	16	59.86	153	GAAAGCATTCTTCACCCCTTC	GCCGACTGAAAAGCTTAGTGA	HEX	EZ725003
GM2346	TGC	3	6	18	59.89	141	TGACGTGACCTCTCTTCTTCC	AGTGGTATCAACGCAGAGTGC	HEX	EZ725120
GM2347	GA	2	8	16	59.69	151	GGAGGGACGATTAGCATTTTC	TTCCTTCATCGAAGCTACCTG	HEX	EZ725146
GM2348	CA	2	8	16	60.22	142	ACACAAGAACCACCAAAAGCA	CAGCGCCATTTCTCAACTATC	HEX	EZ725147
GM2349	AG	2	10	20	60.305	139	AACACCAATCATTTCCCCAAC	AAAACCACCAACCACACAGTC	HEX	EZ725231
GM2350	GA	2	20	40	59.735	154	GACTGTGTGGTTGGTGGTTTT	CTCCTTGACCTCCTGGAGAAT	TAMRA	EZ725231
GM2351	CTT	3	6	18	59.73	165	GGGAAAGCTCAGAGGAGAGAG	AATCGAGGTTTAGGCTTTTGC	FAM	EZ725320
GM2352	CT	2	16	32	59.725	136	TCTCACCACTGTTTCCATTCC	AACACACGCAACATCATGAAC	HEX	EZ725360
GM2353	TGG	3	9	27	59.815	147	GAGGTGCAGCTCTTGGAGTAG	CTGGGTCCCTAGTCCTGACAT	FAM	EZ725491
GM2354	CAA	3	5	15	59.73	152	ATGGAAGAACCAAAAGCACCT	GAAGAAGGAATAGCAGCACCA	HEX	EZ721470
GM2355	TC	2	10	20	60.23	135	TGTGGATGCAATTGCTAATCTT	GTCACACTGTCACAGCCACAA	FAM	EZ725967
GM2356	AAC	3	8	24	59.84	149	GGGGAGAATGAAAGAGAAAGG	CGTCGTTTGATTCATGTAGCC	FAM	EZ725994
GM2357	AAG	3	7	21	60.055	158	GCCAAATTGAGGCAACAAATA	ATCAACGCAGAGTGCCATTAC	HEX	EZ726395
GM2358	GAA/AGG	3,3		21,15	59.98	135	AGGAAACGAGAAACGTTGGTT	GCTACGTGTCTTGCACCTTTC	HEX	EZ726504
GM2359	ATCGTC	6	5	30	59.95	135	AAATCCCCAATTCAAACCACT	GGGACCGAGTATTCGACTCAT	TAMRA	EZ721580
GM2360	TCA	3	5	15	60.17	160	GCACCAAAACTACTTGCAGGA	GAGTGCGGAAACTGAAGAGTG	FAM	EZ727232
GM2361	CAC	3	5	15	59.75	146	TTATGAAGCTCCACCAACACC	CGCCACCACTATTTCCACTAC	HEX	EZ721613
GM2362	CTT	3	6	18	60.275	141	GCAGTTTCAACCTCCAATTCA	GGCAGCTTCAAGGTCACTGTA	TAMRA	EZ727488
GM2363	TTC	3	5	15	59.645	137	GGCAGTGAAAAGACCATCAAG	TATCGATCTCGTTGTCCACCT	HEX	EZ727488
GM2364	TTC	3	5	15	59.915	137	TTGTTGAGTCCATGAGCAATG	ATCAATTGCCTTTGCAGTTTG	TAMRA	EZ727488
GM2365	ACA	3	5	15	59.39	189	CAACTGCTGTTGGCTCTACAA	CATCGTCTGGCTTATGTAGTGG	TAMRA	EZ727502
GM2366	AT	2	9	18	59.745	155	CCGATTTACATTACGGTCTCG	GCCGACCAGAGACTTTCTTCT	FAM	EZ721648
GM2367	TCT	3	5	15	60.015	137	CAAGTCCAAATGCTTCCGTAG	CTCAACGAAAGGTGTTGAGGA	FAM	EZ727650
GM2368	AAAT	4	5	20	59.585	136	CTGCTGCCTGAGATCTTGTTC	ACATACAACGGCAGATCATCA	TAMRA	EZ727677
GM2369	GCC	3	5	15	60.115	142	AGGTTCCTCTGTGGGTGATTC	CCAAACTCCAGCTTCCTTCTT	TAMRA	EZ727761
GM2370	TCT	3	13	39	60.025	135	GTCGTTTACCGCTTGAGAGAA	CTCAGAGAGAACATCGCGGTA	FAM	EZ727815
GM2371	GA	2	9	18	59.76	157	CCCTCATCGTCTTCTCTTCCT	ACTACTGCTCCTGCTGTTTCG	FAM	EZ727910
GM2372	AAC	3	9	27	60.11	135	TCACCCAATTGATGAAGTTCC	CCTGGCATGCCTTGAATATC	HEX	EZ728038
GM2373	TAT	3	5	15	59.725	143	GGGACACATCCATCAATCAAT	AAGCCAAGATGCATAACATGG	FAM	EZ728265
GM2374	CTT	3	6	18	60.06	144	CTGGGTTCTTCAATCTCCACA	TGGGAACACGAGGAAGTACAC	FAM	EZ728375
GM2375	GAA	3	7	21	59.95	144	TTTGGAAGTACGAGCATGTGA	CTTTAAGGCAAGGCCTCCAT	HEX	EZ728725
GM2376	ACC	3	6	18	59.61	143	AGCATTGCTAACAGCACCTTC	AGGGTCTTGTTTGATGGGAAT	HEX	EZ729196
GM2377	TCT	3	5	15	59.7	137	GTGTCTTCGTCTTCGTTGGAT	TCCTTCCTGAATCTCCGACTT	HEX	EZ729202
GM2378	GGA	3	5	15	59.69	144	ATGCAATTAGCGTCAAATGGT	ATCATCGTTAGCAGCAGCAAT	TAMRA	EZ729267
GM2379	GAA	3	5	15	60.445	147	CTCCGGTCTTAGGTGTCATCA	TACCCCTTCTCCCTTTCTTCC	HEX	EZ729290
GM2380	AGA	3	7	21	60.155	173	GTTTGAACACCCAATCAATGC	GCCTCTTCCTCTTCCTCTTCA	TAMRA	EZ729348
GM2381	CAC/AGT	3,3		27,15	60.155	145	GTGTGCAAAGGGAGTGTGTG	CTTCTGCTGCTACTGCTGCTT	FAM	EZ729578
GM2382	TTG	3	6	18	59.725	144	TCCTCTTGCCAGAATGAAGAA	AGAGTGGTGGCTCTGCAATAG	FAM	EZ729627
GM2383	AG	2	11	22	59.905	160	TGTTGGCGTCTTTCTTTGTATG	GCCCGGTAACTTTGTTCTCTT	HEX	EZ730171
GM2384	CAC/CACCAG	3,6		15,30	60.005	137	ACCATCACACCATGAACCAGT	GAACAGAGCCAAGAGATGGTG	TAMRA	EZ730473
GM2385	ATG	3	5	15	60.105	159	GAACTTAGGAGATGCCCAACC	TCATCATCCTTGTCAGCAACA	FAM	EZ730826
GM2386	GAA	3	5	15	59.67	141	TTCCGATCCCTTACACTTTCA	ACGTCGTTAAGAAGGTCGTGA	FAM	EZ730908
GM2387	AAG	3	7	21	59.975	192	CGGAAACAAAACTTGTTGGAA	AGGGATTGGAGTTTTGCTCAT	HEX	EZ748264
GM2388	TAT	3	5	15	59.76	193	GTGAGGAGCATCTTGTGTGGT	GAACTTCTTGCAAGGGAACAA	TAMRA	EZ743816
GM2389	GCT	3	5	15	59.39	222	GAGCTTCTTCTTTGGCTCACA	AACCTCTTTGACTTGAACAGCA	FAM	EZ748308
GM2390	GAA	3	6	18	60.195	206	GGGGAGAGTGGACAAATAACAA	ACTGAGTTGACGATGGTGAGG	FAM	EZ736217
GM2391	AAG	3	5	15	59.955	203	TTGATGCCGAAACGTTAAATC	AAGACAAAGCTCAGCAGCAAG	TAMRA	EZ740668
GM2392	TCT/AAC	3,3		18,15	59.79	194	TTCCTTCGTTTCTTTCAAGCTC	AATAACGGCAATCAGGAGTGA	HEX	EZ748342
GM2393	ATG	3	7	21	59.79	198	CTCCGCTTCCAAATTCTCTTT	CCAAGCTTCACCACCTCTATG	FAM	EZ748364
GM2394	CTT	3	5	15	59.135	194	AAATTTCGGAGAGTGTCATGG	ACAAGGAGGAGAGCCAATTTT	TAMRA	EZ748365
GM2395	TTA	3	5	15	59.66	206	CTTCAATCGGCAGAGAAATTG	TGATGCAAATTATTCCACAAAGA	HEX	EZ740702
GM2396	CTT	3	5	15	59.56	192	TGTCCCATTTTCCTGTTTTGT	AGCTCCTGCAGCTACTACCG	TAMRA	EZ740703
GM2397	TTG	3	5	15	60.045	191	CTTGTCCTCTGCCTTCTTCG	GAACTGGAACCTCATCAACCA	TAMRA	EZ744529
GM2398	TGG	3	6	18	60.03	195	AATATGGAGGCAACGTGAATG	CAGCATTGAGGAAAGGCATTA	HEX	EZ736884
GM2399	AGC	3	5	15	59.985	269	GCTTCCTTTCCTCCCTTTTCT	CCAACCGTACTCAGAAACTCG	TAMRA	EZ756014
GM2400	ATA	3	7	21	59.955	200	AAGAACTGCGATCATCACTGC	CATCGTGGGGATCCAATATAA	TAMRA	EZ736931
GM2401	TCT	3	5	15	60.19	193	GCTTCTGTTTTCCTCCTCTTGA	TCAACCCTGAAGAAGCTGATG	FAM	EZ736934
GM2402	GA	2	12	24	59.835	191	CAGAGTAGGCAACATCCTTGG	GCGCTTTACCAACTCACACTC	FAM	EZ740780
GM2403	AAT	3	5	15	59.96	221	TTCACCCATCTCGTTTTGTTC	AGAAACCCAAGGTTGAAGGAA	TAMRA	EZ740785
GM2404	AGA	3	5	15	59.785	195	CGTCTCTAACTCCTTTCCTTGG	CCATGACCAAGTTCAAGTGCT	TAMRA	EZ740789
GM2405	GTT	3	5	15	59.755	198	GGTTGCATGAAGAAGCAGAAG	CCACTGTGGACCACTACAACA	HEX	EZ740789
GM2406	CTT	3	5	15	59.84	194	AATCAGCCATTGTTTTCATGC	AGAGGGTTTGAGTTGGGAGAG	FAM	EZ736968
GM2407	GA	2	14	28	60.505	236	GCTGAGTCAGAAGTAAACGAGGA	ATCGGACGGAGAGAGAGTGAG	HEX	EZ747523
GM2408	CCA	3	5	15	59.855	192	CATCACCAACAACGAAGACCT	CAATGGCAAGGATTTCAGAAG	FAM	EZ736993
GM2409	AGG	3	5	15	59.725	288	GCCATTTCTCTCATAGGACCA	TGATTGCTGTTGGTGTAAGCA	FAM	EZ756096
GM2410	TTC	3	5	15	59.925	192	AGGACAGTGCAAAGAGCTCAG	TGGGAACTTCAATACCCATTTC	HEX	EZ737024
GM2411	CCA	3	5	15	59.895	193	GAAACTAATCGCGTGATGGAA	TTTCGCCAAGATTGAAGACAT	HEX	EZ740858
GM2412	AAG	3	5	15	59.96	268	CTTCCAGTTGGGTGATGAAAG	TTGACAGTTGACACCGTCTGA	HEX	EZ756134
GM2413	TGA	3	5	15	59.955	267	CCAAGCTACACGAAGTCAAGG	CAACTTTGTTTCTGGGTCCAA	TAMRA	EZ752392
GM2414	TTA	3	7	21	59.665	193	GGGCCTGTTAGCTTTTGCTAC	TCCAAAAGGGCTTATTCAATG	TAMRA	EZ744746
GM2415	AT	2	12	24	59.65	214	GCAACCCAAAAGCATGTAAAC	CACCTCCACTGCAGTCATCTAC	FAM	EZ740948
GM2416	ATA	3	5	15	60.225	209	GAAGCCTGGGTTCTGTGAACT	TTGTAGGATCGGAATCAATGG	FAM	EZ737132
GM2417	TTG	3	5	15	59.86	267	TATTTGGCCACTTGTTGGATT	CCTCCATACTTTTCAGCAGCA	FAM	EZ752443
GM2418	GA	2	9	18	59.945	195	CTTTTCCAGTTGAATCCACCA	GCACACCACACACTCTCTTCA	FAM	EZ737150
GM2419	AG	2	11	22	59.7	218	GGGGTTTTGGTTATTGTTTGAG	TGTTGAGCTTCTTCAGCAACA	FAM	EZ740998
GM2420	ACA	3	6	18	60.515	202	TATGAGGAACAACCCAGGTCA	GTATGCATGGCCAAGAGTGAG	HEX	EZ740998
GM2421	TTG	3	5	15	59.735	194	GGCAACAACAGAAGTGATTCC	CTCAACCACCAAGTTCCACAT	HEX	EZ748675
GM2422	CTT	3	5	15	59.9	191	TTTGGTTTTGCATGTCTTTCC	GATTGAGGCTCTGCATTGTTC	HEX	EZ741037
GM2423	TCT	3	7	21	59.845	194	CATGGCTTTTCTGCTACCAAG	CCGTTGTTGGTGTGTTAACCT	TAMRA	EZ748724
GM2424	GAG	3	5	15	60.23	238	TGGTTTCTGATGCAGTTCACA	TGATTTTCATCCGGTTTGGTA	TAMRA	EZ741051
GM2425	AAC	3	7	21	60.22	191	AGGATCACCACAACCAACAAC	TTCTGATCCCTCTTCTTGATCG	TAMRA	EZ744865
GM2426	AAT	3	5	15	60.015	196	CAATTCGCCAAGTATCGAGAA	GTGTATCCAGCCACCCATCT	TAMRA	EZ748748
GM2427	GAT	3	6	18	59.81	265	CACTACGAGTGGTTCCGAGTC	TCATTGTTACCGGCTACATCC	HEX	EZ752543
GM2428	AAG	3	6	18	60.08	203	TCGTTTAGCGGTCTCTTCAAA	CCCCATTTCTAACCCTTTTCA	FAM	EZ736293
GM2429	TGG	3	7	21	60.215	200	CATCGGTGAGACCACTGACTT	CTGCAAAACTGAGGCAATCAT	FAM	EZ741107
GM2430	CAT	3	10	30	60.345	193	CTCCACTGGTGATTTGCACTT	GCCTGATTCCCATTGATAACC	FAM	EZ741107
GM2431	AAG	3	5	15	60.505	212	GCTGCAGAAGATTACCGACAG	ACGCAAACAAGCACTTGCTAA	FAM	EZ748786
GM2432	ATT	3	6	18	59.735	286	GCAGTTGGAGTAAGCAGCAGT	TCATTCACATTCCACATTCCA	HEX	EZ755355
GM2433	TTG	3	8	24	59.885	192	TTCTGGTGGTAAGGGAGGAAT	AAGAAGAACCCCTTTTGGTCA	TAMRA	EZ740043
GM2434	TTG	3	5	15	60.215	270	TCTTCAGATACTGGCCAAACG	GACCCTCCCTTTTGTTGGATA	TAMRA	EZ756371
GM2435	CTT	3	5	15	59.975	191	AAATCCTCAGCAACGTCTCAA	GTAATTCAGGAAGGCCAGGAG	FAM	EZ748842
GM2436	GGT	3	5	15	59.635	191	TGACATCTTTTGCCTCACAAA	TTCATCAACTGTTCCCTTTGG	HEX	EZ744964
GM2437	CTT	3	5	15	59.585	203	TGCCAGATTCTAGCCTAGCTG	GAATAAGAAGGTGGGGAGGAA	HEX	EZ737412
GM2438	AAG	3	6	18	59.83	265	ACTCTGTCCCTCCAATAAAAGGT	AAGGTATCTGGGTGGAGGTTG	TAMRA	EZ752697
GM2439	CAT	3	5	15	60.125	265	AGAGGTGCTTTTATGGGGTGT	CATTATTGCCACCAGGAACAG	FAM	EZ752697
GM2440	GAGCTG	6	5	30	59.97	191	ATGCTAGGATCCCAAACCATC	GCAGCTCCAGTAAAGAGACGA	TAMRA	EZ745041
GM2441	GAT	3	5	15	59.72	274	CCGACTTTTGCAATTTGATTC	TCATGCTCCTCTGGACTGTTT	FAM	EZ756565
GM2442	CT	2	9	18	59.805	191	CGAACAGCTTCACACTCTCCT	AAACAGAAGCAGAAGCAGCAG	FAM	EZ740084
GM2443	TCT	3	5	15	60.545	197	TCTATTCCCCTCCAAGACCTG	CCTTGGGCTTAGAGAGAGCAG	HEX	EZ745141
GM2444	CAA	3	10	30	59.695	268	CCCTGTTACACACAAGCCATT	TGAGCAAGTGTTAGCCATGAA	TAMRA	EZ756603
GM2445	TTC	3	6	18	60.065	268	TGCTCAGATTTTATGGGCAAC	CAGACCACTTTGCCTCTTCTG	FAM	EZ756603
GM2446	AAC	3	10	30	60.08	274	TCCTACCTGGTTCCTTTTGCT	AAATGTGGTGGTGGTGTTGTT	HEX	EZ756603
GM2447	AG	2	8	16	60.145	265	GGAAAGGAGGCAAAGGGATA	CAGCAACAAGGGTTGCAGTA	HEX	EZ756610
GM2448	TC	2	11	22	60.015	191	TGTGGGAATCAGCATCACAT	GTGGGGAGTGACCCATTAACT	HEX	EZ736350
GM2449	TC	2	8	16	60.005	229	CATGAACAAAGGCCATGCTAT	TTGAGAAACTGAGCGAGTGGT	FAM	EZ740107
GM2450	AGA	3	6	18	60.165	219	AGCAGCAGCAAGAAGATGAAC	ACGCTGCAGAGACGATTTTC	HEX	EZ749136
GM2451	TGA	3	5	15	60.225	202	CGGAAGATGATGATGACAACC	GCACGAAATTTACCGTCTTCA	TAMRA	EZ745276
GM2452	ATT	3	6	18	59.575	201	CAACAAACATGCTGCTCAAAC	CAACAACAACAACCACCATTG	HEX	EZ745293
GM2453	GTT	3	7	21	60.145	219	GTGGAGGATGATGAAGATGGA	CAAGCTCAGATATTGGCACTGA	TAMRA	EZ745293
GM2454	TCT	3	6	18	60.035	267	GAAAAGAATGGCGACATTGAA	GGGTAAGGGTTGTTGGTTTGT	HEX	EZ752967
GM2455	TCT	3	5	15	60.19	196	CGTTCCCAGAACAACAATCAC	TTTGGAATAAACGACGACAGG	FAM	EZ740125
GM2456	CAA	3	9	27	59.74	281	TCTCTCTCATTCAGCCACCAC	ACTCTTCTTCACCTGCTTCCA	FAM	EZ753024
GM2457	CT	2	17	34	59.895	249	TGATTGTATTCGGGTCTTGATG	CGGTGGTCGTTTCATCTTTT	HEX	EZ741623
GM2458	GTC	3	5	15	60.455	193	GAAGTCAACCGGAGTGGAACT	TGCTGAGGATTCTTTTGAACG	HEX	EZ737804
GM2459	TCT	3	5	15	59.65	266	CCACTCCTTCCTTCTCTCACA	CTCTTCCCCTTTGAGTTTGCT	TAMRA	EZ755454
GM2460	TGA	3	6	18	59.84	279	TGATGATGGAAATGGTGTTGTT	TCATTTCAACAATGGCAACAG	TAMRA	EZ753170
GM2461	ATG	3	5	15	59.96	276	ACCACCGAAGGAAGCTTAGAG	CCAGGAGTTCTTCTACCACACC	FAM	EZ753170
GM2462	CCA	3	7	21	59.6	272	TGCATGGATATCAATCTGTCG	GCCACCATTGAATTTTGGTTA	TAMRA	EZ756959
GM2463	CAG	3	5	15	59.525	193	TGAAACCAAGAAATTGGAAGG	CGTGATCGTGCTCGAGTTT	TAMRA	EZ737911
GM2464	ACC	3	5	15	60.265	194	GCCCGTAAGAAGCAAGAAGAC	ACTCTCTCCCACGAGCTCAA	FAM	EZ736402
GM2465	GAT	3	5	15	59.565	201	GCGATGAAGATCACAACATCA	CTCTCTCTGCAACTCCACCAT	TAMRA	EZ736406
GM2466	CCA	3	7	21	60.16	191	CTCTTCGGCTCATACCAACAA	TGGATCACTTCATTCCTCCTG	TAMRA	EZ741824
GM2467	GTT	3	5	15	59.835	211	CACTCCCACCTTTCTCTCCTT	TCCCTTGGAGGCTTACAATTT	HEX	EZ751712
GM2468	TGT	3	5	15	59.975	203	CTCGATTCCTGTTCTGATTGC	AATTGGGACAACCACAAACAA	TAMRA	EZ749479
GM2469	TCC	3	6	18	60.205	201	GGAATCTTGCTCTCCTTCGAC	TCCGATCAAGATGGAGAACAC	FAM	EZ749493
GM2470	AGTT	4	7	28	60.065	268	TAAACTTCGCCGGTTACATCA	GAAGCCAATCATCCTCATCTG	HEX	EZ753315
GM2471	ACC	3	7	21	60.255	265	GAAACCGAAGCTAACTGAGCA	TCCAAGAGGCACAGAGTGGT	TAMRA	EZ753320
GM2472	TGA	3	5	15	59.34	193	TCCAGAGCAGCTTCCAGTATC	CTTGCTCTGTCTTCTCTAGCACA	FAM	EZ741929
GM2473	AAG	3	5	15	59.83	216	TGCCTTTTGGTAACTGAAGAAAG	CCACACCTCCCATGAAAAGTA	HEX	EZ738072
GM2474	TCA	3	5	15	59.615	200	GGAACCATGGATGATGCTAAC	TTCTCTGCTGGCTTTGATGAT	HEX	EZ749567
GM2475	GAA	3	5	15	59.735	202	AGCTTTTGAGTTGCTTGGACA	TCACCATCAAGTGCTTCTTCA	FAM	EZ740214
GM2476	TCT	3	5	15	59.955	205	GCTGGATCCAATTTCTCAACA	AAATGGAAAGAGCGAAGGAAG	FAM	EZ738081
GM2477	CAT	3	8	24	60.065	284	TCTTCTGCTCCATTCTCAACAA	AAGGAGAGTGAGGGAGAGCTG	TAMRA	EZ757153
GM2478	AAG	3	5	15	59.965	193	TGTGTAGCCATGACTGCTGAG	GGAAGTTGCTCTCTTCCCTGT	HEX	EZ744040
GM2479	GAA	3	5	15	60.485	271	TTACACGAGAATTGCGAAAGG	GTCACCAAAACGCAGAACAAG	HEX	EZ753383
GM2480	TC	2	13	26	59.92	215	AGCGCCTTCTTTTGTCTCTCT	GATGAAGAGGTGAGGGTGGA	FAM	EZ749602
GM2481	CAA	3	6	18	60.46	192	CCACCCTCACCTCTTCATCTT	TTGGTCCAAAGGGGTATGAAT	FAM	EZ749602
GM2482	CAA	3	8	24	59.9	207	TGTCCTTGACACTGAAGACCA	GACAAAGGAGAAGAGGCTTGC	TAMRA	EZ749602
GM2483	TTC	3	5	15	59.74	281	GGAGGAAGAGAAGGAGAAACG	GTAGCAGGCTCCATGACTCAG	HEX	EZ757173
GM2484	CCA	3	6	18	59.535	275	TCAAGGTGCAAATAACAATGCT	CACCACTTGCACTGCTGTTAC	FAM	EZ757173
GM2485	CAA	3	5	15	59.405	193	GATGGAAAGAAGAGGGGAAGA	TGGTTGGTGAGTTGTTTCAGA	TAMRA	EZ747886
GM2486	CAA	3	6	18	60.07	216	ATGGTTGTGGAGAGTTCATGC	ATGAAGATGGTGGTGGTGTGT	TAMRA	EZ747886
GM2487	GGA	3	6	18	60.02	196	TCCCTTCATCATCAACGATTC	TCTTCTTTGACGCTGATGCTT	HEX	EZ747886
GM2488	TGC	3	5	15	60.24	202	CAGCGTTGTTCTGCTGTGTT	ATCCGTTCCAACCACACG	HEX	EZ751420
GM2489	TCT	3	5	15	59.94	196	GATCAACACTCAACGGGCTTA	ACTTCTTTCGGCCTTTTCAAC	TAMRA	EZ742073
GM2490	TTCT	4	5	20	60.225	207	ATATTCTTCCACCGGCAAAAC	ACGGAAACACCAAAAGAAACC	FAM	EZ742091
GM2491	CT	2	12	24	59.855	268	ACCTGACAGCAGCAACAAAAT	GAATCCACCGATTCAGAACAA	TAMRA	EZ757352
GM2492	ATC	3	7	21	59.7	191	AGCATTACCAAGACTCGCAAC	TTGAGATCTCGCAGTGTGATG	FAM	EZ747921
GM2493	ATT	3	5	15	60.065	192	TCATCATCATCATCCTGCTCA	GATTCGCAATTCAGGTGATGT	HEX	EZ747921
GM2494	CTT	3	5	15	59.38	265	GGATTCTCTTCCTCGCTCTCT	TCGACGAATTTGACGTAGGAT	FAM	EZ755207
GM2495	ATA	3	7	21	60.195	203	CCCCACTCCTCCATTCTCTTA	AGGAAAGCCTATGGTTTGGAA	FAM	EZ738333
GM2496	CGG	3	5	15	60.22	204	CGAAGAGCAAGAAGCTTTGAA	GAGACGCCGTTCTCGTCTT	FAM	EZ738333
GM2497	CAT	3	6	18	60.015	319	CCAAGTTTTGGAGTAGCAGCA	TTCCTGTTCTGTTTTGGCAAT	TAMRA	ES761341.1
GM2498	AAT	3	5	15	59.59	306	ACGATCCTTGTCCCTATCCAT	AGTCTTCTGGCTTGTGAGGTG	FAM	ES761459.1
GM2499	CAC	3	6	18	59.765	324	TTCCCTTCACCCTTAGAAACAA	TGTTCATGAAAGGCAAATCCT	HEX	ES761465.1
GM2500	CT	2	9	18	60.08	306	CTTTCGACGCTGCTCTATGAC	GAGCCACACAATTTCAGGGTA	HEX	ES767431.1
GM2501	CGT	3	6	18	60.19	306	AAGAGCAATTCGACAGGGTTC	GAACCCAAAGAGTTCTTGCCTA	TAMRA	ES767585.1
GM2502	AAT	3	5	15	60.29	306	TTGCTGCTGGAATTCAGAGAT	GTTGATGAGCTTGGGCATTC	FAM	ES767629.1
GM2503	GAA	3	6	18	59.76	307	TGTACCTTCGGATTCAACTGC	TGGACCCTAATCATCATCTTCA	FAM	ES767711.1
GM2504	AT	2	18	36	60.42	307	ACATCAATCCCTGCCTACCTC	TCGGATTCTGTTACCACCTCA	HEX	ES765749.1
GM2505	GGT	3	7	21	60.52	316	CCATTTTAGCTGCCGGAAC	GGTTTTGGAGTTTCGAAGGAA	HEX	ES720346.1
GM2506	AGG	3	7	21	59.9	313	GGAGGAGGAGGAGGAGGAG	CCAGTGATCATCAAGGGTCTC	TAMRA	ES721319.1
GM2507	CT	2	23	46	59.82	307	CCACCATCACTACAGCCATCT	ACAACCAGCAGTGAGGTTCAT	TAMRA	ES722008.1
GM2508	CCA	3	5	15	60.2	313	ACCTGCCTCATCTCCATCAG	ACAGGAGCTAGAGGTGGTGGT	FAM	ES722101.1
GM2509	ATC	3	5	15	59.725	301	GAGGGGAAGCGAGGACTATAA	CGTTAACATGGAAGCTCTTGG	HEX	ES720048.1
GM2510	AAC	3	5	15	59.98	306	GCAGTGTTTGTGTTCGGAGAT	ATGTATCGCTGACGCAAGTTT	HEX	ES723328.1
GM2511	TTC	3	5	15	60.225	306	CTACTGGGTTCCCTTTCATGC	AATGTCATGAGGCCACAGTCT	TAMRA	GO257457.1
GM2512	TCT	3	5	15	60.175	305	CTAAGGTTGTCCCACCCCTAA	GGTTTCGCTGATGGTTCTGTA	FAM	GO257567.1
GM2513	TC	2	16	32	60.48	354	GCATAGGCAATACCGCATATCT	CCCAATGTGTGATCAATTACGA	HEX	GO257890.1
GM2514	TTC	3	6	18	59.84	303	CCAGCCAGAGAGTGAGAGAAA	TGCATCCTTCCTTTACCATTG	HEX	GO258020.1
GM2515	CAC	3	5	15	59.71	315	TCGGTTCATACTCAACCCCTA	CGGGTTCTGGTATCTTGTTCA	TAMRA	GO258969.1
GM2516	AAGAT	5	5	25	59.965	302	GAAGATACGAGGACCCCAGTC	TTCCGAGGGTTACCTGAAACT	TAMRA	GO258976.1
GM2517	TTC	3	5	15	59.945	304	CACAATCACATCCACAACCAA	AGGGAGAAGGTGCGTAATAGG	HEX	GO259310.1
GM2518	ATC	3	5	15	60.11	304	TCAAGTTTAATCCCGGTGACA	ATTTTCCGTGGCATGATGA	TAMRA	GO259458.1
GM2519	GA	2	14	28	60.145	306	AATTTTCTGGGTTCCGTTCAG	ATTCATTCATTCGTTCGTTCG	FAM	GO259851.1
GM2520	TTCT	4	8	32	59.465	329	GAATTCAAACCCCATCATCATAA	GGGAGTTTCAGACAAATTGGA	TAMRA	GO263143.1
GM2521	CT	2	10	20	59.995	364	AACCAAAGGTCAAGCAGGAAT	CCTCCAGAGTCAGCCTTCTTT	TAMRA	GO260976.1
GM2522	GTT	3	5	15	59.79	309	GCATGGAATGTTGATGATGTG	AGAATGCAGAAAGTGCAGAGC	FAM	GO261019.1
GM2523	ATAC	4	9	36	59.875	325	TTTTAAATGTGCGGAGGTCAG	TTTTAACCAAGTGGGCTACGA	FAM	GO261093.1
GM2524	AAC	3	8	24	60.19	308	AGAGGAATTGACCCTGCAACT	TCCATTGATGATCCCTTTGAA	HEX	GO261303.1
GM2525	CTT	3	5	15	59.82	322	AACTCAACAATGGCGTCAAAC	TAGCACAGGCATGAGACAGAA	FAM	GO261393.1
GM2526	TCT	3	5	15	59.36	302	CGATTCTGTTAGCTGGCATTT	GGGTATTGTTTTCACCACAGC	FAM	GO261401.1
GM2527	CCA	3	5	15	59.925	302	GCTACTGCGGTACCTTCTCAA	GGTTTCGACGTCGTAGCTGTA	HEX	GO261688.1
GM2528	AGT	3	6	18	59.915	302	TGCAAACTCAGTAGGAGCCATA	GCCAAACAGTAGAAGCTGGTG	TAMRA	GO261717.1
GM2529	AAC	3	10	30	60.13	304	CGTTTCCCAACTCCTCAAAAT	TCATCAATGGGAACTTGAAGG	FAM	GO261836.1
GM2530	TTC	3	6	18	60.105	314	ATTCAAGGAGGACGGACATTC	CCAATTGGATGAAGATCGAAA	FAM	GO261956.1
GM2531	AAC	3	5	15	59.415	305	CAAGGATGTCCCAGATGATGT	GGACTCAATTTGTCGACCCTA	HEX	GO262123.1
GM2532	AT	2	8	16	59.215	304	CAAATCAGTTGTTGGTATGTTGG	TTGCTTGTGTTGAGGGTTATTC	HEX	GO262649.1
GM2533	CAA	3	5	15	59.775	314	GGACGCTGGTGAAATATGAAG	TTGATCATTCTGAGGCTGCTT	HEX	GO263414.1
GM2534	CA	2	8	16	59.94	315	TTTCCATGGGAAGGATTGATT	CAATGCTAAAGCCTTCATCAAA	FAM	GO264826.1
GM2535	CTC	3	6	18	59.505	320	CCCTCTTTGCTGCTGTAAGAA	GGGAATGGAATAGAGGAAGGA	FAM	GO264883.1
GM2536	TC	2	22	44	59.835	336	AGCCTCCACCTTCTCCTATTG	GATGCAGTGGAGGGATAACAA	FAM	GO264996.1
GM2537	AC	2	13	26	60.06	303	GGTCACACCCAAAAGGTGTAAT	TTCCATCTATTGAAAGCCGAGT	TAMRA	GO265171.1
GM2538	ACA	3	12	36	60.25	312	TCCGACAAACACGACTTGAAT	TTCATTGGGAACCTCTGACAC	TAMRA	GO265211.1
GM2539	AAAT	4	5	20	59.86	309	AATTCTTGGTGAGCCATGACA	TTCCATTTTCAATGTCTCTTGC	HEX	GO265302.1
GM2540	TTATC	5	6	30	60.265	310	CTGTTGTGTCCGACTTGTTGA	TACAGAGAGAAAGGCGGTTCC	HEX	GO265308.1
GM2541	TTA	3	6	18	59.97	355	AGCGGCCCACAAATAATAAAT	GGGGTGTCAAGGAAGGTTTTA	TAMRA	GO265780.1
GM2542	TC	2	9	18	60.095	304	CTGCATGTTCACGAAAAGGTT	CTCTGCTAAAACGCCCTCTTT	TAMRA	GO265941.1
GM2543	ACC	3	6	18	60.02	302	TCGAATTCGCATACCGACTAC	CCACTCGACCCAATCATCTT	FAM	GO265996.1
GM2544	TTC	3	6	18	59.98	301	AAAGTCGCCATCGAAATTCTT	TTCGCACCTCAAGAATCAAGT	TAMRA	GO265996.1
GM2545	GTC	3	5	15	59.31	301	CTCGCTCTCAATCAAACTGGT	GCAAGAGTTGCAGCAATGTAA	FAM	GO266337.1
GM2546	GTT	3	5	15	59.355	310	TGACCTTCCACATCAGAAAAGA	GTATTTGCCACAAGCCAAAAT	TAMRA	GO266693.1
GM2547	CT	2	16	32	59.56	317	GATCGTGACTTTCACCCAAAA	GGAACCCAGGAGGTTGATATT	FAM	GO268333.1
GM2548	CTT	3	5	15	59.855	302	TGTTTGGGGATAACAACTTGG	GAGGAGTTAGAGGCAGCGATT	HEX	GO268557.1
GM2549	CTT	3	7	21	59.875	301	CATTCTCTGGCCTCAAGACAC	CAGCAATAACAGCTTCCTTGG	HEX	GO269074.1
GM2550	GGA	3	5	15	59.95	301	ATCCATCAGGATCTTGTGCTG	GGAAGCGAAGGATCAACAAG	TAMRA	GO269088.1
GM2551	TC	2	8	16	60.03	302	TGACGTGATTCCGTTTCTCTC	TAGCCACCAGTACTGCACCTT	TAMRA	GO269215.1
GM2552	GGAA	4	5	20	60.49	302	TCCTCAATTATGCACGTTTGG	GGCAACACGATCTATGCCTAA	FAM	GO269311.1
GM2553	CT	2	15	30	59.75	374	TCCCTTCAGTTCCGTTGAATA	GCCCCTTCCTCTTTTGTTATG	HEX	GO323043.1
GM2554	TTA	3	5	15	60.23	305	CACAAAGCCACACACAAACAC	GGCATTGCAGGGAGAGAGTA	TAMRA	GO323271.1
GM2555	TGC	3	5	15	60.315	301	CGAACATCTCGCAAATACGAC	AATAATGGCCAAGTTGCTCCT	FAM	GO323519.1
GM2556	AGA	3	5	15	59.6	317	TTTGAAGGGAACCTGCTTACA	GCATCGACCTCTTGAGTCAGT	HEX	GO323569.1
GM2557	TC	2	18	36	60.31	304	GGTAGTATCGCAAGCTCAACG	TACCGTAATGCCAGGGAGAAT	FAM	GO324964.1
GM2558	GAAA	4	8	32	60.27	301	GTGTGTGTGTGTGTGGGAGAG	CTGGTCTCATGGTACCGACAC	HEX	GO326769.1
GM2559	TCT	3	5	15	59.94	302	TTCTTCCTTGTCCACTTGCAT	TGACATTGAAGAACCTGTTTCG	HEX	GO327257.1
GM2560	TGT	3	5	15	60.06	349	GTTCTGCATCTCCATCACCAT	TCACTCACTGCATGGGTACAA	HEX	GO327461.1
GM2561	GAA	3	5	15	59.875	305	CACAGATGGCTCAGAATTTACG	GGCAGTGATGTGGCAATAGAT	FAM	GO327461.1
GM2562	TTC	3	6	18	59.515	324	CCTCCCGTATTTCTGCCTATC	GGCCACGAACTTTCGATATTA	TAMRA	GO327539.1
GM2563	GAG	3	5	15	59.92	306	GCTCCTATTTGTGTTTGTGCAG	AACACACCATTTCCACAGCTC	HEX	GO328179.1
GM2564	ATG/GAA	3,3		15,21	59.635	315	ATCAAGGGCAAAGAAACCACT	ATTCAAAGAGTTGCTGCTGCT	HEX	GO328713.1
GM2565	AAG	3	5	15	60.255	306	GGATGATAGTGACGGGGAAGT	GCCATATCCGGCAGAGTAAAT	TAMRA	GO328927.1
GM2566	AAG	3	5	15	60.05	309	CGCCAGCTACAGTTCTCTCAC	ACAGGCTATTTGTCTGGCTGA	TAMRA	GO331350.1
GM2567	GAT	3	5	15	60.195	311	TGGAGGGAGAAGTTGATAGGG	TCCCAGTTTAGATGCATCACC	HEX	GO331389.1
GM2568	CAA	3	5	15	60.44	305	GGCTGCTGATGACACTTCACT	AGAGTCCCTTGGGTGTAGGTG	HEX	GO332372.1
GM2569	TGA	3	6	18	60.605	322	GCGGCGAAAGAAGGAGATA	CTCCCCTTTCTCATGCTCACT	HEX	GO332424.1
GM2570	TC	2	13	26	59.895	303	ACAACACCAGTAACCGCATTC	AAGGCACCTCCACCATAACTT	FAM	GO332462.1
GM2571	TTC	3	5	15	59.81	301	GATCGTTTTCACAACCAAAGC	AGCGATCATGTAACACCGTTC	TAMRA	GO332541.1
GM2572	TTTTA	5	5	25	60.045	308	CATCGCTTCCCAGAAGAAGA	CATCAAGAACTTACCCGCAAC	TAMRA	GO335990.1
GM2573	TTC	3	5	15	59.735	306	ACACTTCCACACCTTCCCTTT	TCTCTTTCTGGCATTTCTTCG	FAM	GO336084.1
GM2574	ATAA	4	5	20	60.245	301	CACCACCGCCAATCTACC	AACTTGTGCACCGGGTTG	FAM	GO333061.1
GM2575	CT	2	11	22	59.58	303	TCCTTTCTTTTCCCTTCAAGC	TTTCCCTTTCTGTTTGTCGAG	HEX	GO333114.1
GM2576	CAC	3	5	15	59.935	302	AACCCTGAATTTGTGCCTCTT	GTATGAACCGACGCATGTTTT	TAMRA	GO333461.1
GM2577	ATC	3	7	21	60.29	306	TGGCTCATTCTTCTTCGCTTA	CATCTCCGCTATGAATTGGTG	HEX	GO333461.1
GM2578	GAA	3	10	30	59.855	321	TGGGTGAAGAAACAAAGCAAG	TCGATTTCCTGAAAGTGAAGC	TAMRA	GO333814.1
GM2579	TCG	3	5	15	59.91	312	GGAGAGCCTCTGACTCTCACA	GTCCATGTTTTGGAGCAAAGA	FAM	GO334245.1
GM2580	GCG	3	5	15	59.835	301	AGGACGACGACATAGTACAGCA	TTCCCAGAAACACTCGAAGAA	HEX	GO335345.1
GM2581	GCA	3	5	15	60.645	331	GCATGACAGCTACATGCATCA	GGAGAATGAAGAAGGGTTGGA	FAM	GO335750.1
GM2582	CCT	3	5	15	59.77	350	AGTTTGTTACGCTCTTCTCCAAA	TTCAGGAAGACGAATGAATGG	TAMRA	GO339430.1
GM2583	GAA	3	5	15	60.025	303	TACTGCTGTTTCTGCATCACG	GCATCATTGCCGTCACTAAAT	TAMRA	GO336489.1
GM2584	CT	2	12	24	60.005	304	ACATTTTCAGCACCCTTCCTT	ACTCGTCAATGTTCCCTTGTG	HEX	GO336619.1
GM2585	CAA	3	5	15	60.695	301	ACGGCGACAACAAGGATAAAT	GAGAGCAGAGAACGGGAAGAG	TAMRA	GO336889.1
GM2586	TGGAGG	6	5	30	59.975	302	GTTGGCAAATTGAATGGCTTA	TGCTTCCTCCTAATGCTTCTTC	FAM	GO338393.1
GM2587	AAT	3	6	18	60.335	301	ATTTGTTTCTTCTCCGCCCTA	ACAGATCCTTGGGATGGTGAT	FAM	GO339284.1
GM2588	CCGT	4	6	24	59.745	334	CAGTGGCACACTGCTATCGT	GGAGACCGAACAGACATATCG	TAMRA	GO342442.1
GM2589	TC	2	12	24	59.675	308	TTTCAGCTACCCTTCTTCCAAA	CAAAAGTGAACCCCGTAAGAA	FAM	GO340406.1
GM2590	CAT	3	6	18	59.455	351	GCAGAATCAATGGACGAAAAG	AATCTGTATGGGTGCAGAAGC	FAM	GO341811.1
GM2591	AT	2	6	12		199	AAAACAACCCAAGCACCTCT	AGATCAAGCCATAATATGTTCCA	HEX	EZ731832
GM2592	AT	2	33	66		446	AAAACAACCCAAGCACCTCT	CACCGTGCTGTGACAAATTC	HEX	EZ721559
GM2593	AT	2	6	12		345	AAAACAACCCAAGCACCTCT	AATCTACCCATCGCCTAAAGC	HEX	EZ729783
GM2594	ATC	3	11	33	59.96	406	AAGATGATGATGATGGCGAAA	CCAGGGTTTTCAGTACCTCCT	HEX	EZ749988
GM2595	CAT	3	5	15	59.85	107	AAGATGATGATGATGGCGAAA	TGGCTGAATCATATTTGCTGA	HEX	EZ740869
GM2596	AG	2	12	24	60.385	416	ACACCCATCTATCGGTTAGGG	CAAGTGGTAGTGCGATTCTGG	FAM	EZ735835
GM2597	GA	2	12	24		301	ACACCCATCTATCGGTTAGGG	CGCTGTAAGGAAAAGGAGCAT	FAM	EZ730103
GM2598	GTT	3	5	15	59.77	145	ACACGTGGAGCTATGTCCTTG	TGAGGCCTAAGAAGCTTGAGA	HEX	EZ732672
GM2599	GTT	3	6	18	60.03	140	ACACGTGGAGCTATGTCCTTG	AAGCTTGAAACCCTTCTCAGG	HEX	EZ724586
GM2600	AGG	3	5	15	60.44	105	ACCTTCCAAACCAAACTCACC	AAGAGGAGGAGGAATGTGACG	TAMRA	EZ748260
GM2601	AGG	3	5	15	60.145	128	ACCTTCCAAACCAAACTCACC	AGAAGCACTTGTTGAGGACGA	TAMRA	EZ748261
GM2602	GAA	3	7	21	59.22	97	ACTCGATTGGGAACTGAGGAT	TCTCGTCTCTGCCATTAGTACC	FAM	EZ723589
GM2603	GAA	3	6	18	60.245	96	ACTCGATTGGGAACTGAGGAT	CGTCTCTCGTCTCTGCCATTA	FAM	EZ723796
GM2604	GA	2	44	88	60.53	139	ACTGCTGCCATGGTTGAGTTA	ATGAAAGGAGGAGGTGTGTCC	TAMRA	EZ735516
GM2605	CT	2	8	16	60.09	104	ACTGCTGCCATGGTTGAGTTA	TTTCGCACTTTCTCAGTTTCC	TAMRA	EZ725260
GM2606	TC	2	20	40	59.84	92	AGAAACACGCGTAGTGGAATG	TGCCGTTTACTCTCACTCACA	TAMRA	EZ722199
GM2607	TC	2	18	36	60.245	91	AGAAACACGCGTAGTGGAATG	CCGTGCCGTTTACTCTCACT	TAMRA	EZ724365
GM2608	TTC	3	7	21	59.795	400	AGCGTTTGGGTGAAGAACTTT	TATCCATGAGCAGCAAAGACA	HEX	EZ722959
GM2609	TCT	2	5	15	60.315	250	AGCGTTTGGGTGAAGAACTTT	AGCAGTGGTATCAACGCAGAG	HEX	EZ725923
GM2610	CAT	3	6	18	59.91	150	AGTCTTCACCCATGAAGTCCA	AGGTGGTTATTACGCCTACGG	HEX	EZ728173
GM2611	CAT	3	6	18	59.955	136	AGTCTTCACCCATGAAGTCCA	CCTACTGGCGGTGAGGATAAT	HEX	EZ721732
GM2612	TTC	3	6	18	60.165	401	AGTGGTATCAACGCAGAGTGC	GTTGGCCTAACAGGATGTTGA	HEX	EZ732091
GM2613	AAG	3	5	15	60.09	402	AGTGGTATCAACGCAGAGTGC	ATGTCAATGGTTTCCTTGTCG	HEX	EZ732760
GM2614	TTCT	4	5	20	59.89	104	AGTGGTATCAACGCAGAGTGC	AGTGCGCTTAGAAAGAAAGCA	HEX	EZ734816
GM2615	TTC	3	6	18	60.25	429	AGTGGTATCAACGCAGAGTGC	GCTTTATTGTCCCGAATGGAT	HEX	EZ735506
GM2616	ATA	3	6	18	60.085	127	AGTGGTATCAACGCAGAGTGC	GGAAGAGAGCGAGCCATTATT	HEX	EZ721453
GM2617	AAG	3	8	24	60.18	463	AGTGGTATCAACGCAGAGTGC	CACCACAATGCAGAATGACAC	HEX	EZ727293
GM2618	CT	2	10	20	59.98	113	AGTGGTATCAACGCAGAGTGC	GAAGGTGAAGGTCGTTCTTGAT	HEX	EZ727604
GM2619	TC	2	8	16	59.9	195	AGTGGTATCAACGCAGAGTGG	GAGTTCAACGTGACACCTTCC	HEX	EZ734877
GM2620	ATA	3	6	18	59.875	400	AGTGGTATCAACGCAGAGTGG	TGTCCTGAGGATCCAAGTGTT	HEX	EZ731147
GM2621	AG	2	10	20	59.765	416	AGTGGTATCAACGCAGAGTGG	GCAGGGTCTCTGTAGTTCCAA	HEX	EZ732749
GM2622	CCG	3	5	15	60.26	414	AGTGGTATCAACGCAGAGTGG	ATATGGACTTGGGAGCTTTGG	HEX	EZ722242
GM2623	TTTCT	5	7	35	59.46	402	AGTGGTATCAACGCAGAGTGG	AGAACCATGTTATGGCAGCTT	HEX	EZ734931
GM2624	TCTCT	5	5	25	59.73	96	AGTGGTATCAACGCAGAGTGG	ATCAGATCGGAGACACAGAGG	HEX	EZ723210
GM2625	TTC	3	7	21	60.005	409	AGTGGTATCAACGCAGAGTGG	CAAAGTTGGAAACCATCCAAA	HEX	EZ723248
GM2626	TCT	3	5	15	59.42	90	AGTGGTATCAACGCAGAGTGG	GCACTTAGCAGAAGAAAATGGA	HEX	EZ723990
GM2627	TCT	3	6	18	59.895	100	AGTGGTATCAACGCAGAGTGG	GTTCGAAGATTTGGCAATACG	HEX	EZ726394
GM2628	GAA	3	5	15	59.91	134	AGTGGTATCAACGCAGAGTGG	TCGAAGAGAATTGGAATTGGA	HEX	EZ728646
GM2629	CAG	3	5	15	60.335	98	AGTGGTATCAACGCAGAGTGG	AACCTCTTGAACGGCATTTTC	HEX	EZ729546
GM2630	CTTTT	5	5	25	60.095	409	AGTGGTATCAACGCAGAGTGG	CTCTTCATCGTTCCTCACAGC	HEX	EZ730033
GM2631	AC	2	9	18	60.32	100	AGTGGTATCAACGCAGAGTGG	ACTCACACAAACCCACCAAGA	HEX	EZ730863
GM2632	AAT	3	5	15	59.685	132	AGTGGTATCAACGCAGAGTGG	CTTGTTACTGTCGTGGTGTGTG	HEX	SRR042413.8409.1
GM2633	TCT	3	6	18	60.035	139	AGTGGTATCAACGCAGAGTGG	CAGTGAGAGTGACGTCATGGA	FAM	EZ728702
GM2634	GAA	3	8	24	59.955	180	AGTGGTATCAACGCAGAGTGG	GAAGAAGAGGAAGAGGCGAAG	FAM	EZ729330
GM2635	TCT	3	5	15	60.05	92	ATCAACGCAGAGTGGATTACG	CCTACTCACACCGCTTAGCAC	FAM	EZ727241
GM2636	AGA	3	7	21	60.295	403	ATCAACGCAGAGTGGATTACG	TGGTTAGCTTGGGAAGAATCC	FAM	EZ730150
GM2637	GA	2	12	24	59.08	131	ATGCTCTCAGTTCTTGCCTGA	AAGGAGCCAGCTAGCTACATAGT	FAM	EZ747509
GM2638	TC	2	14	28	58.28	107	ATGCTCTCAGTTCTTGCCTGA	CAGACATAACAGTCAGTTTCACC	FAM	GO343305.1
GM2639	GA	2			59.65	257	ATGGATTGCCCATGTCAATAA	CCTCGCTCTCTTCTGTAAACG	TAMRA	EZ734713
GM2640	TC	2	10	20	59.895	144	ATGGATTGCCCATGTCAATAA	TGAGTGAGTGAGCGAGTGAAA	TAMRA	EZ722569
GM2641	TC	2	5	10		232	ATTCAAACCCTTTCGGTTCC	GGATCGAACGTGAGGTAGGA	FAM	EZ731142
GM2642	TCT	3	6	18		179	ATTCAAACCCTTTCGGTTCC	GCTGCTAAGCTCATCAAGCA	FAM	EZ727465
GM2643	TCA	3			59.475	90	ATTTGGCCTCTTCTTTCCTTG	GAGAGTGATGAGGAGGGTGAA	TAMRA	EZ722110
GM2644	TGA	3	5	15	59.8	138	ATTTGGCCTCTTCTTTCCTTG	CTGATGAGGATGATGAAATGGA	TAMRA	EZ725498
GM2645	TC	2	14	28	59.985	410	CAACTTTGTCCCAGCTTCTTG	TGCGTTACTCTTCCTGCAACT	FAM	GO257371.1
GM2646	TC	2	13	26	59.445	400	CAACTTTGTCCCAGCTTCTTG	TCCGTTACTCTTCCTGCAACT	FAM	GO266977.1
GM2647	TC	2	8	16	58.83	405	CACAAAGCACCATATTTTACTCC	CCAAACAAGACACCATCACCT	HEX	EZ721100
GM2648	AG	2	8	16	59.02	402	CACAAAGCACCATATTTTACTCC	TCTGATTAACGTCCCTTGCAG	HEX	EZ721889
GM2649	ACC	3	7	21	60.23	402	CAGTTCCCTTTGAAACATCCA	TGGCGATGACAAAGACATTTT	TAMRA	EZ722509
GM2650	GGT	3	6	18	59.705	400	CAGTTCCCTTTGAAACATCCA	ATGGCGATGACAAAGACATTT	TAMRA	EZ723601
GM2651	AAAG	4	5	20	58.1	166	CATCCATGGCTAACACCATTT	AATGTTGAAAACATGGTAGGG	FAM	EZ732732
GM2652	TTCT	4	5	20	59.56	151	CATCCATGGCTAACACCATTT	TAGGGTGATGAAGGGTTTTCA	FAM	SRR042415.28776.1
GM2653	CCA	3	5	15		236	CCACCCACTCCTACAAGAGC	TCCGATTCGAAAGCATCTTC	HEX	EZ723907
GM2654	CCA	3	6	18		327	CCACCCACTCCTACAAGAGC	TTCGCTGTTTCACACTCCTG	HEX	EZ725573
GM2655	TTC	3	5	15	59.61	251	CCACGGTCAAATAAACAGTGAA	TGGTCTCACTTGCTAAGGAATTT	HEX	EZ735121
GM2656	TTC	3	5	15	60.14	414	CCACGGTCAAATAAACAGTGAA	GCTGCCTCACATTTTCAAAGA	HEX	EZ723247
GM2657	TCT	3	6	18	59.92	401	CCACTCTGCGTTGATACCACT	TACCGGATAATTTCCCGATCT	TAMRA	EZ722071
GM2658	AGA	3	6	18	60.26	95	CCACTCTGCGTTGATACCACT	CGAGAATCTGAGGGAAGAAGG	TAMRA	EZ725481
GM2659	TC	2	11	22	59.23	251	CCACTCTGCGTTGATACCACT	TGTGATGAGTGAGTGTGTCTTGT	TAMRA	EZ729161
GM2660	AAT	3			59.615	409	CCCCACACTCCAATAATTCAA	ATGGCTTCATACTCAGGTCCA	TAMRA	EZ727914
GM2661	ATT	3	6	18	59.985	153	CCCCACACTCCAATAATTCAA	ACAGAGCAGGTGGAACTCCTT	TAMRA	EZ731772
GM2662	GA	2	12	24	60.04	403	CCCCACTTTTCTTTCCATCAT	TCTACCAACAACACCCACACA	TAMRA	EZ721491
GM2663	GA	2	10	20	59.45	94	CCCCACTTTTCTTTCCATCAT	CGGGTTGGTATCAATTTGTTT	TAMRA	EZ729571
GM2664	ATT	3	7	21	60.28	400	CCCCGGTTCTTCCACTACTAA	AACGACGATCCACCATGAATA	TAMRA	EZ735447
GM2665	TAT	3	6	18	60.28	400	CCCCGGTTCTTCCACTACTAA	ATAACGACGATCCACCATGAA	TAMRA	EZ723577
GM2666	AGA	3	8	24		287	CCCGTAATGAGCATTCACCT	TCACAACAAACCACGACCAT	TAMRA	EZ725312
GM2667	AGA	3	6	18		164	CCCGTAATGAGCATTCACCT	GCTCAACACCCTCTTCTCCA	TAMRA	EZ728371
GM2668	AAG	3	6	18	59.88	133	CTAACCCTGCATCTCCGTTTT	AGCAGCACAGGAGTGAGAACT	HEX	EZ721629
GM2669	CTT	3	5	15	59.43	105	CTAACCCTGCATCTCCGTTTT	CCCAACAACAACAATAACAACA	HEX	EZ728621
GM2670	GAA	3	12	36	59.25	94	CTCTTAGAAGCCGCCATTACC	GAGACTTTGGAGCAAGAGAGG	TAMRA	EZ730892
GM2671	TCT	3	10	30	60.01	125	CTCTTAGAAGCCGCCATTACC	TCGCAACCACTAGAAACAGGT	TAMRA	GO263639.1
GM2672	AGA	3	5	15	59.79	94	CTTGAGCTCTCTCTGCCTCTG	GAAGCAAGGAGAAGGGAAGAA	FAM	EZ723869
GM2673	AGA	3	9	27	59.855	115	CTTGAGCTCTCTCTGCCTCTG	GAGGAGGAGGAAGCAAGAAGA	FAM	EZ721626
GM2674	ATTTT	5			59.915	182	GAATTCAAACCCTTTCGGTTC	GGACTCTTAGCTCCTCTGGTCA	FAM	EZ725237
GM2675	TTC	3	5	15	59.94	407	GAATTCAAACCCTTTCGGTTC	GTTGGGTCAGGATTCGGTAAT	FAM	EZ731234
GM2676	GAA	3	5	15	59.685	94	GAATTCAAACCCTTTCGGTTC	TCGTCATCGTTGTTGAATCAC	FAM	EZ731548
GM2677	CAG	3	5	15	60.065	404	GAATTCAAACCCTTTCGGTTC	CAGCAGTCTCTTGAGCAAAGG	FAM	EZ731907
GM2678	TG	2	8	16	59.88	92	GAATTCAAACCCTTTCGGTTC	GCGAAACAGGATTGGAACATA	FAM	EZ735384
GM2679	GA	2	9	18	59.9	438	GAATTCAAACCCTTTCGGTTC	TACATCCTTGAACTGCCCAAC	FAM	EZ726091
GM2680	CTT	3	5	15	59.905	251	GAATTCAAACCCTTTCGGTTC	TCTCCACTACCTTCTCCAGCA	FAM	EZ726871
GM2681	CAA	3	5	15	59.785	408	GAATTCAAACCCTTTCGGTTC	TAAGGTCATCCCCATCATCTG	FAM	EZ729620
GM2682	TTC	3	6	18	59.455	116	GAATTCAAACCCTTTCGGTTC	AGCAAGCAATGGAAGAAAGAA	FAM	EZ729891
GM2683	AAGAG	5	5	25	59.805	96	GAATTCAAACCCTTTCGGTTC	ACTGAGTGAGCAAGAGGCAAG	FAM	EZ730088
GM2684	GAAGAT	6	5	30	59.54	195	GAATTCAAACCCTTTCGGTTC	CCTGGAGTAACACAGCCAGTT	FAM	EZ734292
GM2685	GCT	3	5	15	60.16	144	GAATTCAAACCCTTTCGGTTC	GAATCCTAGAAGGTGCGTGGT	FAM	EZ725762
GM2686	AG	2	10	20	59.985	136	GAATTCAAACCCTTTCGGTTC	CAGCAGCTCCTCCTCCTAACT	FAM	EZ721793
GM2687	GCT	3	7	21	59.68	113	GACAAGAAGGAAGGCAGTCAA	TCAACCACCTTGTTGCTCTCT	FAM	EZ723717
GM2688	AGC	3	6	18		161	GACAAGAAGGAAGGCAGTCAA	CCACCACCATAGCCATACCT	FAM	EZ721712
GM2689	GAA	3	5	15		293	GACGCCGTGGTTTATGACTT	CAAGCAAACCCCTCTTCTCA	TAMRA	EZ731314
GM2690	AGA/TTG	3,3	8,4	24,12		247	GACGCCGTGGTTTATGACTT	CAACCCTTTCACCCTCTTCA	TAMRA	EZ735517
GM2691	CT	2	9	18	59.61	107	GAGAAGCTCGAATCCGTGTAA	TTGCCTGCTTCTTCTCTTCAC	TAMRA	EZ724561
GM2692	CT	2	8	16	59.775	90	GAGAAGCTCGAATCCGTGTAA	CTTCACTACAACAAAACCCAAGC	TAMRA	EZ725151
GM2693	TAT	3	5	15	60.07	403	GAGGAAGATGACAACACCAACA	TCAGCATCCGACATGTTACAA	FAM	EZ731527
GM2694	AAT	3	5	15	59.475	415	GAGGAAGATGACAACACCAACA	CCTTTCTCAACCAACCCATTA	FAM	EZ722530
GM2695	CGG	3	5	15	59.685	418	GAGTCTGCTGCTGCTTGAAAT	GGTTGGACCAAAGTCCTCTCT	FAM	EZ733811
GM2696	CCG	3	5	15	59.735	91	GAGTCTGCTGCTGCTTGAAAT	CCGTATGTTCATCCTCACCAT	FAM	EZ721938
GM2697	AAC	3	6	18	60.015	135	GATTGGGACCTTTCGTCTTCT	ATCAGCCACCAATTCCTCAA	TAMRA	EZ721259
GM2698	AAC	3	6	18	59.865	146	GATTGGGACCTTTCGTCTTCT	CAACAACAAGGATCAGCCACT	TAMRA	EZ732287
GM2699	AAG	3	6	18		90	GATTTGAAGGAGGAGGTTTCG	ATCAGCAGGATCCAAAATGG	FAM	EZ729624
GM2700	AAG	3	6	18	60.385	90	GATTTGAAGGAGGAGGTTTCG	ATCAGCAGGATCCAAAATGGT	FAM	GO323948.1
GM2701	AAT	3	5	15	60.04	144	GCAAACAGCTGGAAGTGAAAG	AGTTCTTGGCACAAAGCTGAA	HEX	EZ721116
GM2702	AAT	3	5	15	60.17	155	GCAAACAGCTGGAAGTGAAAG	GGTACAAGGCACAAAGCTGAA	HEX	EZ721211
GM2703	GTA	3	6	18	59.835	144	GCACATCTCAAAGTAGCCAAAA	GCCAAGGAATGTTTAGAAGCTG	TAMRA	EZ722918
GM2704	TAC	3			59.48	413	GCACATCTCAAAGTAGCCAAAA	TCCCATTACCTCTGACGAAAA	TAMRA	GO340596.1
GM2705	TCT	3	5	15	60.035	195	GCAGTGGTATCAACGCAGAGT	TGTCTTCGTCTTCGTTTGGAT	TAMRA	EZ736083
GM2706	TCT	3	5	15	59.985	400	GCAGTGGTATCAACGCAGAGT	CAGCTCAGCTCATGTTTTCCT	TAMRA	EZ732544
GM2707	AAG	3	5	15	59.535	90	GCAGTGGTATCAACGCAGAGT	CGTGGAAGAACCTATCCGTAG	TAMRA	EZ735678
GM2708	TTC	3	7	21	60.145	410	GCAGTGGTATCAACGCAGAGT	ATGGTTCAGCCATCATCTTTG	TAMRA	EZ722556
[truncated: 142 more rows]
