# Supplementary material for: Comparative mapping in intraspecific populations uncovers a high degree of macrosynteny between A- and B-genome diploid species of peanut
Source: BMC Genomics. 2012 Nov 10;13:608. doi: 10.1186/1471-2164-13-608 (PMC3532320; doi:10.1186/1471-2164-13-608)
Supplement: Additional file 7 — Peanut genomic SSR primer pair sequences used in this study. [file 1471-2164-13-608-S7.xls]

## Sheet: Fluorescent Primer
Universal Name	SSR Marker	Primer	Reference	Forward (5'-3')	Reverse (5'-3')	Primer Labels	GenBank ID
GM1	Ah1TC0A01	TC0A01	Moretzsohn et al. 2005	CAGCTCATTTTTCACCTCCA	CCATAACCCCAAAAATGCAG	HEX
GM2	Ah1TC1A01	TC1A01	Moretzsohn et al. 2005	TCAACGCGACACAAGAAGTC	GTCGGTAAATCCGACGAAAA	FAM
GM3	Ah1TC1A02	TC1A02	Moretzsohn et al. 2005	GCAATTTGCACATTATCCGA	CATGTTCGGTTTCAAGTCTCAA	FAM
GM4	Ah1TC1A08	TC1A08	Moretzsohn et al. 2005	AAGGGGTTAAGGGCATGACT	CCACAAATGGGTCGTCGAT	FAM
GM5	Ah1TC1B02	TC1B02	Moretzsohn et al. 2005	AACATGCATGCAAATGGAAA	GCCAAAGTCACTTGTTTGCTT	TAMRA
GM6	Ah1TC1D01	TC1D01	Moretzsohn et al. 2005	TGCCAATCTCCTCTTCAACC	TCAGGCAAGGGTTCCTACTG	FAM
GM7	Ah1TC1D02	TC1D02	Moretzsohn et al. 2005	GATCCAAAATCTCGCCTTGA	GCTGCTCTGCACAACAAGAA	FAM
GM8	Ah1TC1D12	TC1D12	Moretzsohn et al. 2005	CCCTTTCATTCTCCCTTTCC	TTCTCCTGCACTAGGTTTCCA	HEX
GM9	Ah1TC1E01	TC1E01	Moretzsohn et al. 2005	CAGCAAAGAGTCGTCAGTCG	GAAAGTTCACTTGAGCAAATTCA	HEX
GM10	Ah1TC1E05	TC1E05	Moretzsohn et al. 2005	GAAGGATAAGCAATCGTCCA	GGATGGGATTGAACATTTGG	TAMRA
GM11	Ah1TC1E06	TC1E06	Moretzsohn et al. 2005	ACCGTTACGAACGCTTTGTC	TCCCTCTCATACGACACCCT	FAM
GM12	Ah1TC1G04	TC1G04	Moretzsohn et al. 2005	TGCTGTGAGAGAAATGGCAG	GCGCATTCTTCGATTAAAGG	FAM
GM13	Ah1TC1H04	TC1H04	Moretzsohn et al. 2005	CATTACTTCCTAGGTTTGTTTTCCA	ATGGCGTGACAACGGAAC	FAM
GM14	Ah1TC2A02	TC2A02	Moretzsohn et al. 2005	CTCCCTTGTGGGTATGTGGT	GGCTCCCATTCATTCTCAAA	TAMRA
GM15	Ah1TC2A11	TC2A11	Moretzsohn et al. 2005	CAGCAGATTGACGGGTTAGC	CAGCAAAGAGTCGTCAGTCG	HEX
GM16	Ah1TC2B01	TC2B01	Moretzsohn et al. 2005	TTGCAGAAAAGGCAGAGACA	GAAAGAAGCTAAGAAGGACCCATA	TAMRA
GM17	Ah1TC2B05	TC2B05	Moretzsohn et al. 2005	GGCGGGAAGAGCTTAAGAAG	TTGCAATGGATCTCACCAAA	TAMRA
GM18	Ah1TC2C03	TC2C03	Moretzsohn et al. 2005	AGACGTGAGTGCTTGGTTCA	CAGCCTAGAGCCGAATTCAC	FAM
GM19	Ah1TC2C07	TC2C07	Moretzsohn et al. 2005	CACCACACTCCCAAGGTTTT	TCAAGAACGGCTCCAGAGTT	HEX
GM20	Ah1TC2C11	TC2C11	Moretzsohn et al. 2005	TCCTAATGCACTTGTGACGC	GAACCTGGAATTTTTGCATGA	HEX
GM21	Ah1TC2C12	TC2C12	Moretzsohn et al. 2005	GGAGTTTTGAGTTTTGAGTTTTGA	CCCGCTATTCCCCAAAAT	TAMRA
GM22	Ah1TC2D06	TC2D06	Moretzsohn et al. 2005	AGGGGGAGTCAAAGGAAAGA	TCACGATCCCTTCTCCTTCA	FAM
GM23	Ah1TC2D08	TC2D08	Moretzsohn et al. 2005	ATGTGGGGAGGTCGGTAAC	TCACAGGTTTTGTGTGCTCG	FAM
GM24	Ah1TC2E05	TC2E05	Moretzsohn et al. 2005	GAATTTATAAGGCGTGGCGA	CCATCCCTTCTTCCTTCACA	HEX
GM25	Ah1TC2E11	TC2E11	Moretzsohn et al. 2005	AAACTTGGACGTTGGCTTTG	CAGGTTCGGGTTCACACTTT	HEX
GM26	Ah1TC2G05	TC2G05	Moretzsohn et al. 2005	GCCGAGCTAGTTTGATTTGG	TTGGATTTGAATGGAGGAATG	TAMRA
GM27	Ah1TC3A10	TC3A10	Moretzsohn et al. 2005	GCATGGGGTAAATCTTCCAA	ATGTGCCTATCAGGGGTTTG	FAM
GM28	Ah1TC3A12	TC3A12	Moretzsohn et al. 2005	GCCCATATCAAGCTCCAAAA	TAGCCAGCGAAGGACTCAAT	HEX
GM29	Ah1TC3B04	TC3B04	Moretzsohn et al. 2005	GAAGAAGAAGTCACTGCGGC	AAGCTAGTTTCTGATTAAAGCACCA	HEX
GM30	Ah1TC3B05	TC3B05	Moretzsohn et al. 2005	GGAGAAAACGCATTGGAACT	TTTGTCCCGTTGGGAATAGT	FAM
GM31	Ah1TC3D04	TC3D04	Moretzsohn et al. 2005	TTTCGTCATTTCAGCTCCTC	TTCAGCCTAGAGCGGTATTCA	TAMRA
GM32	Ah1TC3E02	TC3E02	Moretzsohn et al. 2005	TGAAAGATAGGTTTCGGTGGA	CAAACCGAAGGAGGAACTTG	HEX
GM33	Ah1TC3E05	TC3E05	Moretzsohn et al. 2005	CACCACTTGAGTTGGTGAGG	CTTCTTCTTCTCCCGCAATG	TAMRA
GM34	Ah1TC3G01	TC3G01	Moretzsohn et al. 2005	GACGGTAATCGTGCCCTAAA	TGCAGTAGTGGCAGCAGAAC	TAMRA
GM35	Ah1TC3G03	TC3G03	Moretzsohn et al. 2005	ATCTGCAGCCTCAAGCTGAT	GCCGGTATGAGAGATTGGAG	FAM
GM36	Ah1TC3G05	TC3G05	Moretzsohn et al. 2005	GATCCCAAGTCTCCAGAGGA	AACAACAAGGAGGCAGAGGA	TAMRA
GM37	Ah1TC3H01	TC3H01	Moretzsohn et al. 2005	CTAGGATGGGTGACCTCCTG	TAACACTATCCGCGAAGCCT	HEX
GM38	Ah1TC3H02	TC3H02	Moretzsohn et al. 2005	CTCTCCGCCATCCATGTAAT	ATGGTGAGCTCGACGCTAGT	FAM
GM39	Ah1TC3H07	TC3H07	Moretzsohn et al. 2005	CAATGGGAGGCAAATCAAGT	GCCAAATGGTTCCTTCTCAA	HEX
GM40	Ah1TC4A02	TC4A02	Moretzsohn et al. 2005	ATTCAAATCGGAATGGCAAG	GAGCAAAGGGCGAATCTATG	TAMRA
GM41	Ah1TC4B01	TC4B01	Moretzsohn et al. 2005	GAGGCTCCAACATTGCTCTAA	CTAGTAGGTTCTTGTGAGAGAGAGC	TAMRA
GM42	Ah1TC4C08	TC4C08	Moretzsohn et al. 2005	CTCCCAAAGCTTCTGAATGG	TGGAGAATTGCCGATTTAGG	FAM
GM43	Ah1TC4C11	TC4C11	Moretzsohn et al. 2005	TCCTGACTGGGTCCTTTGTC	CCAAAGGGGAGTACGAACAT	HEX
GM44	Ah1TC4D02	TC4D02	Moretzsohn et al. 2005	AAGTTGTTCCCGTTGCACTC	AAAACACCATAAGGTGAATCAAA	HEX
GM45	Ah1TC4D09	TC4D09	Moretzsohn et al. 2005	TTGTGCTCTGCTCTTGGTTG	CTTGCTGGAGGAAACACACA	HEX
GM46	Ah1TC4D12	TC4D12	Moretzsohn et al. 2005	ATGGAGGAGAGGGAGAGAGG	AAATCTTTCCCACCCAAACC	TAMRA
GM47	Ah1TC4E08	TC4E08	Moretzsohn et al. 2005	TCTCATCCACCCTCCTGACT	GATGCGTGAGTGGTCATACG	FAM
GM48	Ah1TC4E09	TC4E09	Moretzsohn et al. 2005	CTTTCTTCCCCCTTGAACCT	GATCAAGTGAAAATGTTAGTATAAG	HEX
GM49	Ah1TC4E10	TC4E10	Moretzsohn et al. 2005	ACGTCATCTTCCCTCCTCCT	CCATTTTCTCCTCGAACCAA	HEX
GM50	Ah1TC4F01	TC4F01	Moretzsohn et al. 2005	GAACAACCGGGAGCAATTTA	CGTCCAGTTCCTATAGAACCTATCA	TAMRA
GM51	Ah1TC4F02	TC4F02	Moretzsohn et al. 2005	GCACTGCACCCCAATCTCTA	GATGGGTGGTTTGGTGTCTC	FAM
GM52	Ah1TC4F04	TC4F04	Moretzsohn et al. 2005	TCCCCACTACCTCGACTCTC	GGTATTTGGGGAAGGGTGTT	HEX
GM53	Ah1TC4F08	TC4F08	Moretzsohn et al. 2005	TGCAATTCGACTTCTTGGTT	TCATAAACACCGATTGACATTG	TAMRA
GM54	Ah1TC4F10	TC4F10	Moretzsohn et al. 2005	TCCAAGTACCTTCTTCTTCTTCTTC	CGTTGAAGTCAATCCAGATCC	FAM
GM55	Ah1TC4F12	TC4F12	Moretzsohn et al. 2005	GATCTTTCCGCCATTTTCTC	GGTGAATGACAGATGCTCCA	HEX
GM56	Ah1TC4G02	TC4G02	Moretzsohn et al. 2005	GATCCAACTGTGAATTGGGC	CACACCAGCAACAAGGAATC	TAMRA
GM57	Ah1TC4G05	TC4G05	Moretzsohn et al. 2005	AACCCACTACGGGACTACCC	ACGACGTGGAGGAGAAGAGA	HEX
GM58	Ah1TC4G06	TC4G06	Moretzsohn et al. 2005	ATTTCACATTCCCTAGCCCC	CATCGACTGACTTGAAAAATGG	TAMRA
GM59	Ah1TC4G10	TC4G10	Moretzsohn et al. 2005	TTCGGTCATGTTTGTCCAGA	CTCGAGTGCTCACCCTTCAT	HEX
GM60	Ah1TC4H02	TC4H02	Moretzsohn et al. 2005	ACCGCAAACTCATCCATCTC	GATAGCGTCAGAGGCAGAGG	FAM
GM61	Ah1TC4H07	TC4H07	Moretzsohn et al. 2005	CCTCCGTTGCTCTTCTGAAC	GATCAAGCACTTCAGACAATGG	HEX
GM62	Ah1TC5A06	TC5A06	Moretzsohn et al. 2005	TCGGTTTGGGAGACACTCTT	TTGTAAGCAGACGCCACATC	FAM
GM63	Ah1TC5A07	TC5A07	Moretzsohn et al. 2005	GTTTGGTTCTCCCTCCTCCT	AGCCTCTTCATTCCCCTCAT	FAM
GM64	Ah1TC5C05	TC5C05	Moretzsohn et al. 2005	TCATCTTCACTTCCCCTTTCA	CCCAACCAAATCCAACACTT	HEX
GM65	Ah1TC5D01	TC5D01	Moretzsohn et al. 2005	CATTGACCACTCACATCCGT	GATGGGAGTGTGTATTCGGC	TAMRA
GM66	Ah1TC5D06	TC5D06	Moretzsohn et al. 2005	GAAATTTTAGTTTTCAGCACAGCA	TTTTCCCCTCTTAAATTTTCTCG	TAMRA
GM67	Ah1TC5H11	TC5H11	Moretzsohn et al. 2005	AAAAATCGGACCATGATTGG	TCTTCTCCTCCCTCACTCCA	FAM
GM68	Ah1TC6E01	TC6E01	Moretzsohn et al. 2005	CTCCCTCGCTTCCTCTTTCT	ACGCATTAACCACACACCAA	FAM
GM69	Ah1TC6G09	TC6G09	Moretzsohn et al. 2005	GGAGGTTGCATGCATCATAGT	TCATTGAACGTATTTGAAAGCTC	FAM
GM70	Ah1TC6H03	TC6H03	Moretzsohn et al. 2005	TCACAATCAGAGCTCCAACAA	CAGGTTCACCAGGAACGAGT	FAM
GM71	Ah2TC7A02	TC7A02	Moretzsohn et al. 2005	CGAAAACGACACTATGAAACTGC	CCTTGGCTTACACGACTTCCT	FAM
GM72	Ah2TC7C06	TC7C06	Moretzsohn et al. 2005	GGCAGGGGAATAAAACTACTAACT	TTTTCCTTCCTTCTCCTTTGTC	HEX
GM73	Ah2TC7D03	TC7D03	Moretzsohn et al. 2005	CCCTTTATTCACTAAGAAACATGC	CAATTTTCGGCGATCAGAG	HEX
GM74	Ah2TC7E04	TC7E04	Moretzsohn et al. 2005	GAAGGACCCCATCTATTCAAA	TCCGATTTCTCTCTCTCTCTCTC	FAM
GM75	Ah2TC7F04	TC7F04	Moretzsohn et al. 2005	ATCCTAACCGAGCCCAAAT	AAATGAAGGTCAAGCACCAA	HEX
GM76	Ah2TC7G10	TC7G10	Moretzsohn et al. 2005	AATGGGGTTCACAAGAGAGAGA	CCAGCCATGCACTCATAGAATA	FAM
GM77	Ah2TC7H02	TC7H02	Moretzsohn et al. 2005	TCAGGATAATGACAGAGTGAGT	GGAAGAAGACCTTTGATGAG	TAMRA
GM78	Ah2TC7H09	TC7H09	Moretzsohn et al. 2005	AACTTTATGCCAGTCCCCTCTT	GGATGATGACAAGGGTGATTTC	FAM
GM79	Ah2TC7H11	TC7H11	Moretzsohn et al. 2005	AGGTTGGAACTATGGCTGATTG	CCAGTTTAGCATGTGTGGTTCA	TAMRA
GM80	Ah2TC9B07	TC9B07	Moretzsohn et al. 2005	CCATCTCCTTCTTGACTTTAGCC	GTTCTCCAACCTCCTCCTTTTC	HEX
GM81	Ah2TC9B08	TC9B08	Moretzsohn et al. 2005	GGTTGGGTTGAGAACAAGG	ACCCTCACCACTAACTCCATTA	FAM
GM82	Ah2TC9B12	TC9B12	Moretzsohn et al. 2005	GGCTGGGCTATGTTGATGT	TGCAGTACCTAAACCACCACTAC	TAMRA
GM83	Ah2TC9C06	TC9C06	Moretzsohn et al. 2005	CAAATGGCAGAGTGCGTCTA	CCCTCCTGACTGGGTCCT	FAM
GM84	Ah2TC9C08	TC9C08	Moretzsohn et al. 2005	ACTTTTGGGGCAGGATGAG	GCCTCTATTGCTGAGATTATTGC	HEX
GM85	Ah2TC9C12	TC9C12	Moretzsohn et al. 2005	GCCTCTATTGCTGAGATTATTGC	CAAAATCAGTAGCAGCATTC	TAMRA
GM86	Ah2TC9E08	TC9E08	Moretzsohn et al. 2005	GAAACAGCCGCGAGAGAA	CCCTAACCTCTCTTCATTGTGC	TAMRA
GM87	Ah2TC9F04	TC9F04	Moretzsohn et al. 2005	CCTAAACAACGACAAACACTCA	AAGCACAACACAGAACCCTAAA	HEX
GM88	Ah2TC9F10	TC9F10	Moretzsohn et al. 2005	ATCACAATCACAGCTCCAACAA	GGCAAGTCTAATCTCCTTTCCA	HEX
GM89	Ah2TC9H08	TC9H08	Moretzsohn et al. 2005	GCCAAAGGGGACCATAAAC	TCCATCTTCCATCTCATCCAC	HEX
GM90	Ah2TC9H09	TC9H09	Moretzsohn et al. 2005	TTAGCGACAAAGGATGGTGAG	TAGGGACGAAAATAGGGACTGA	FAM
GM91	Ah2TC11A02	TC11A02	Moretzsohn et al. 2005	AATCGGAATGGCAAGAGACA	AGAGCAAAGGGCGAATCTATG	HEX
GM92	Ah2TC11A04	TC11A04	Moretzsohn et al. 2005	ACTCTGCATGGATGGCTACAG	CATGTTCGGTTTCAAGTCTCAA	HEX
GM93	Ah2TC11B04	TC11B04	Moretzsohn et al. 2005	GATCTGAAGGCTCTGATACCAT	GATCTCAACCAGAACAGTATGC	HEX
GM94	Ah2TC11B11	TC11B11	Moretzsohn et al. 2005	AGAGTAGGCAACATCCTTGGAA	ACATTAACAGCCACACCCTCTT	TAMRA
GM95	Ah2TC11C04	TC11C04	Moretzsohn et al. 2005	TTTTGACCTAACCCTATTCC	CTCTCTCTTCTCCCTCACTC	TAMRA
GM96	Ah2TC11C06	TC11C06	Moretzsohn et al. 2005	TCCAACAAACCCTCTCTCTCT	GAACAAGGAAGCGAAAAGAA	FAM
GM97	Ah2TC11E04	TC11E04	Moretzsohn et al. 2005	ACGACACCCTGAAATCAAGTTT	CCGAAGGCACCAAAAAGTAT	FAM
GM98	Ah2TC11F12	TC11F12	Moretzsohn et al. 2005	TGAGTCTGTGGAAGAATAAGAGAAG	TGAGTCTATCGCCGCCTAC	TAMRA
GM99	Ah2TC11H06	TC11H06	Moretzsohn et al. 2005	CCATGTGAGGTATCAGTAAAGAAAGG	CCACCAACAACATTGGATGAAT	FAM
GM100	Ah2AC1B01	AC1B01	Moretzsohn et al. 2005	TCCCCATCACACACTCTTTTT	GGACAGCGTTAGGGATTTATGA	HEX
GM101	Ah2AC1C11	AC1C11	Moretzsohn et al. 2005	CTCCCACACCAAACTTAAAAGC	CCCACTCCTATAAATACCCCTCTT	TAMRA
GM102	Ah2AC1D11	AC1D11	Moretzsohn et al. 2005	TGCAGAGAGGTTGGATGGAGTA	CCCGCTAATCCCCGAAGT	FAM
GM103	Ah2AC1E11	AC1E11	Moretzsohn et al. 2005	CTTTGTCCATCTCTGCAACTCC	GCGCTCGAAGCTCTATGAATAA	HEX
GM104	Ah2AC1G11	AC1G11	Moretzsohn et al. 2005	CCTTTTTCTTTCAAGGCTCCTA	TTCGTAAATCAGAGGTGGTGAG	TAMRA
GM105	Ah2AC2A04	AC2A04	Moretzsohn et al. 2005	GATCACTCCAGATAATCAC	AAGGTTATCACTCACGTC	FAM
GM106	Ah2AC2A06	AC2A06	Moretzsohn et al. 2005	ATCATCTCGATCCATCCTTCTG	CTCCTTCTTCTCGCGTATTTGT	HEX
GM107	Ah2AC2A09	AC2A09	Moretzsohn et al. 2005	ACTTGCTGAGTCTTGTCCCAAT	TCTCCAATGTTCACAATCAAGC	TAMRA
GM108	Ah2AC2B03	AC2B03	Moretzsohn et al. 2005	CTCGCTATACTAGGTTTTGGGTGT	TGGTTTGCCTTTCTAGCCATTA	TAMRA
GM109	Ah2AC2B05	AC2B05	Moretzsohn et al. 2005	GATCCAATCAGCTATCAACTAT	CCAAGTTCTTACCCATTTCT	FAM
GM110	Ah2AC2C02	AC2C02	Moretzsohn et al. 2005	CTTCGACGGAAGATCGTATTT	GGGTGCTATAATGGCTGAACT	FAM
GM111	Ah2AC2C05	AC2C05	Moretzsohn et al. 2005	CAAGGAAGCGTGAATTGTTAG	TGTGGACTATGCTTGTCATGTT	HEX
GM112	Ah2AC2C08	AC2C08	Moretzsohn et al. 2005	CTTCAGTGTGGTGTCTCTCGAC	CCTCTAACTTTTCCGGGTTCTT	HEX
GM113	Ah2AC2C12	AC2C12	Moretzsohn et al. 2005	TATCGAGCCGAATATGAAT	GCAGGATTTTGTAATTGAGAG	HEX
GM114	Ah2AC2D04	AC2D04	Moretzsohn et al. 2005	CTCCAACAATTACAAGCACCTG	GCTTCTCTGTTCTTCCCTATTTTC	TAMRA
GM115	Ah2AC2F08	AC2F08	Moretzsohn et al. 2005	GATCACTCAAACCCTAATCCAA	AGGCTTCCAAATGCTCACT	FAM
GM116	Ah2AC2H11	AC2H11	Moretzsohn et al. 2005	TCCTTTACTTGTGCAGTTGTGC	AAAACGCCATGTGGTGGAT	HEX
GM117	Ah2AC3C02	AC3C02	Moretzsohn et al. 2005	TCTAACGCACACAAATCGAA	CTTGTACCTGCGCCATTCT	TAMRA
GM118	Ah2AC3C07	AC3C07	Moretzsohn et al. 2005	GGGGGTTTAGGAGCAAGATTT	CAAGGTGAGAACAAAGGCAAAG	FAM
GM119	Ah2AC3D07	AC3D07	Moretzsohn et al. 2005	TAGCTTCGATAACCAGGGAGAC	CCCTAACACTCGTTCATTCCTC	HEX
GM120	Ah2AC3F05	AC3F05	Moretzsohn et al. 2005	GAGATTCGTATATGCCCTTA	GATCATAGATACAAGATAATCAAAGT	TAMRA
GM121	Ah2AC3F07	AC3F07	Moretzsohn et al. 2005	TATCCTGCTTCAGCTCCCATT	CGGCCCAGCATTCTAAAGTA	FAM
GM122	AS1ML1E06	ML1E06	Moretzsohn et al. 2005	ATGGGAGGGAACAAGAAAGA	ATCTAATCACTGTCGCTGCTG	HEX
GM123	AS1ML1G04	ML1G04	Moretzsohn et al. 2005	GAAGGACTGAAGACTACTTT	ATCCAGTAGATTACGTTACA	TAMRA
GM124	AS1ML2A05	ML2A05	Moretzsohn et al. 2005	AAAGAAGCTGAAGGAGAAGCAC	AGTGACAGCCCTTATTACACCA	FAM
GM125	AS1ML4D02	ML4D02	Moretzsohn et al. 2005	GGGTCAAGTCATTTTCTATGCT	GCCATCACACATCATCCAT	FAM
GM126	AS1RI1F06	RI1F06	Moretzsohn et al. 2005	TGTCTCTCTTCCTTTCCTTGCT	CCTTTTGCTTCTTTGCTTCC	TAMRA
GM127	AS1RI2A06	RI2A06	Moretzsohn et al. 2005	TTCCTAAACTGGAAGCGTGTTC	CAAGAGCTTTCTTCTGCCATTC	HEX
GM128	AS1RI2A12	RI2A12	Moretzsohn et al. 2005	CGTGTTGAAGAACTAAAT	CAATAATAATGAGCTGTGT	TAMRA
GM129	AS1RI2D06	RI2D06	Moretzsohn et al. 2005	AACACCTCAAATTCCCTATCCT	AAAAACGCGCTGGAGTTC	FAM
GM130	AS1RN0x06	RN0x06	Moretzsohn et al. 2005	TATATTCCATGTGTGAGAGT	AGAAAAAGAGTGGAGAGAG	HEX
GM131	AS1RN0x506	RN0x506	Moretzsohn et al. 2005	AGCGTGTGTGTAAGAGTTGTTG	ACGGTTCCCCGATAAAAC	TAMRA
GM132	AS1RN0x536	RN0x536	Moretzsohn et al. 2005	TGCCATCATTCTGTTCCTCTC	GATTCTGCTGCTTCTTCTGGAT	FAM
GM133	AS1RN0x545	RN0x545	Moretzsohn et al. 2005	TGGAGAATCGGCATTACGG	CGAAAGGGGGATGTGCTG	HEX
GM134	AS1RN0x602	RN0x602	Moretzsohn et al. 2005	CCCTTGCTAATCGCTCATC	GGGGGCTTGTAATAATCTGC	TAMRA
GM135	AS1RN0x614	RN0x614	Moretzsohn et al. 2005	CAGAACAAGCCACAACAAGAAG	TTCAAGTCCAAGCACCTAACC	FAM
GM136	AS1RN0x615	RN0x615	Moretzsohn et al. 2005	GGGCATTTAAGGGACAATGG	CCCGACCCACACATTTAACATA	HEX
GM137	AS1RN0x619	RN0x619	Moretzsohn et al. 2005	CTTGTGAGGGAAAGAATGGAAG	CTAGTTGTGGCAGCATTTGG	HEX
GM138	AS1RN0x628	RN0x628	Moretzsohn et al. 2005	GATGTCGATACTTGGAAAGCTG	GAGGAGAATTTGGATGAACACC	TAMRA
GM139	AS1RN0x681	RN0x681	Moretzsohn et al. 2005	ATGATCCCTTTCTAGCAG	TTTCACAAACACAAGACAA	HEX
GM140	AS1RN0x690	RN0x690	Moretzsohn et al. 2005	TATCAGGTTTCTGGTGGTTCCT	GCTTGGCTCTTGTTCCTCAA	FAM
GM141	AS1RN0x727	RN0x727	Moretzsohn et al. 2005	GGGCGTCAACTTGTCTGT	ATAGAAGCCCCCTTCAACC	HEX
GM142	AS1RN0x729	RN0x729	Moretzsohn et al. 2005	CTTCTTTGCCATCCTTTGTCTC	AGCCCATAATCTGAGTGAGGTG	TAMRA
GM143	AS1RN1A09	RN1A09	Moretzsohn et al. 2005	ACACCCGCTAGGAAATGGTT	GTGCTGCTGAATGGAGGAACT	FAM
GM144	AS1RN1A10	RN1A10	Moretzsohn et al. 2005	CGGTTTTGTCAGGGTTTATGC	GCGGTGCTGGTGTGAAGT	HEX
GM145	AS1RN1D12	RN1D12	Moretzsohn et al. 2005	CGATATTAGCCCTCAGCAGATT	CTCCATTGTCACACAGACAAGA	TAMRA
GM146	AS1RN2C06	RN2C06	Moretzsohn et al. 2005	CCCATGCCTCATTTGGATT	GAGAGCGGTGGAGGTAGAAAC	FAM
GM147	AS1RN2F12	RN2F12	Moretzsohn et al. 2005	ACCGCAACCACCACAATC	GCGAGAAGGCGAGAAACAT	HEX
GM148	AS1RN2H11	RN2H11	Moretzsohn et al. 2005	AGTAGCCCAAGGTGCCAAG	GTGCTCAAATACATGACGGTTC	HEX
GM149	AS1RN3B12	RN3B12	Moretzsohn et al. 2005	GCTCCTTCGCCACTATCG	TACGGTTTCTTCTCTCGCATC	TAMRA
GM150	AS1RN3E10	RN3E10	Moretzsohn et al. 2005	TAGAAGAAGGAGAGGGTGAGAA	CTAAGATGGTGGTGGGAATTA	HEX
GM151	AS1RN5C02	RN5C02	Moretzsohn et al. 2005	TTCTTCCTCTTTTCTCCTTC	ACATCTCATCATCAATCACATA	FAM
GM152	AS1RN5G08	RN5G08	Moretzsohn et al. 2005	ACAACTGAACGGCGCATATTAC	CTTGTTAGGGTTTCGGATCGT	HEX
GM153	AS1RN5H02	RN5H02	Moretzsohn et al. 2005	TATGAGGTTTCAAGGGATGGTG	CCCACACAGCAAGAACTGATT	TAMRA
GM154	AS1RN5H08	RN5H08	Moretzsohn et al. 2005	CTCTTCTCGTTGATCTTCACGTT	TCCCAGCACAGAAAGGACAT	FAM
GM155	AS1RN6B11	RN6B11	Moretzsohn et al. 2005	CTATCCATTACGACCACCTCAA	ACTGGGAAGGAAACCTCCAT	HEX
GM156	AS1RN7D04	RN7D04	Moretzsohn et al. 2005	TCTAATCTCCTCTTCTCTTCTCCA	TAAGTTCTGGGGTGTTTGTAGG	TAMRA
GM157	AS1RN7G09	RN7G09	Moretzsohn et al. 2005	AGTGTTAGAGAACCCAGAAGAGG	CATGCAGTCGTGAAGTTGATA	FAM
GM158	AS1RN8C05	RN8C05	Moretzsohn et al. 2005	GCCTAAAACACAAAACGGTGTA	GGTTCGTCTTCTTCGATTGG	HEX
GM159	AS1RN8C09	RN8C09	Moretzsohn et al. 2005	GATGTTGAAGTTGAAGAGCA	TACACAAGATTCCAACACCA	TAMRA
GM160	AS1RN9A05	RN9A05	Moretzsohn et al. 2005	GTGCGTCTCAAAGCCATCG	CCCATACATTCAAAACTCAAAAGAGC	FAM
GM161	AS1RN9A11	RN9A11	Moretzsohn et al. 2005	GTTCAGATACACACAACAGCAAAAG	GCACCACCATACAAACAAACAC	HEX
GM162	AS1RN9C02	RN9C02	Moretzsohn et al. 2005	CGTTACACTGAGCCAGCAACTC	ACGGCGGCGATAGTTTCA	TAMRA
GM163	AS1RN9C08	RN9C08	Moretzsohn et al. 2005	TCACTTGGAAGGAAACATGG	AGAAACACTACATGCACATTGG	FAM
GM164	AS1RN9E06	RN9E06	Moretzsohn et al. 2005	GGAACTGGCTCCATCTGCT	ATCTTTCGCAACCCTCACAC	HEX
GM165	AS1RN9G08	RN9G08	Moretzsohn et al. 2005	ACACATCAGCATCAGCATCATC	TAGAACAACAGCCACCACCAT	TAMRA
GM166	AS1RN10B08	RN10B08	Moretzsohn et al. 2005	CCAAGTCCAAGGCAAGGTT	TGAAGAGGAACAGGAGAGATGG	FAM
GM167	AS1RN10F04	RN10F04	Moretzsohn et al. 2005	TTTGCTCTTGTCACCAACTGAT	TCTGATGCACTTTCTTCTCTCTTG	HEX
GM168	AS1RN10F09	RN10F09	Moretzsohn et al. 2005	CCATCCAGAAAAGCGAAATC	CAATGAAGAAGAATCCGAAACC	TAMRA
GM169	AS1RN11A07	RN11A07	Moretzsohn et al. 2005	GGACATGAAATCAAGGGAGATG	TACATCAAGCGAAGACGAAGAA	FAM
GM170	AS1RN11E05	RN11E05	Moretzsohn et al. 2005	CTCGGTCCAGAAAACACAGG	GTAGAGGCGAAGAAGGCAGAG	HEX
GM171	AS1RN11G06	RN11G06	Moretzsohn et al. 2005	CAGGGCAACGACGATAAATAC	CGGCAACTTACATTCACTCTGT	TAMRA
GM172	AS1RN12E01	RN12E01	Moretzsohn et al. 2005	TTCTTTTACAACCCACACACCA	TGGTCATGCTTTCAATCACTTC	FAM
GM173	AS1RN12H01	RN12H01	Moretzsohn et al. 2005	TACGGAATTGACGAAAGTAACC	CACGGAAGAATAACTAGGCAAA	HEX
GM174	AS1RN12H07	RN12H07	Moretzsohn et al. 2005	CGTCTTTGTCAGATGTTTCCAA	TTACCCAAAATCCCATAAGGTG	TAMRA
GM175	AS1RN13D04	RN13D04	Moretzsohn et al. 2005	CCGAGGTAGAATCGCAAGC	GTAATGCCAGGGAGAATCAGC	FAM
GM176	AS1RN13G08	RN13G08	Moretzsohn et al. 2005	AATCCTTCTGGTTTTGGTTGC	GTGCCTCTTCTTCATCTTTTCC	HEX
GM177	AS1RN14A01	RN14A01	Moretzsohn et al. 2005	AAGGAAGCAACGGAAAGG	GCAGGAAAGAATAATGCCTACA	TAMRA
GM178	AS1RN14E05	RN14E05	Moretzsohn et al. 2005	GCACGACCACCACTGCTAC	CATCCGCTACCAAGTTACCAAT	FAM
GM179	AS1RN15B10	RN15B10	Moretzsohn et al. 2005	ACCCCAACCCCATAACATAAA	GTGCATCAAGTTCCAAAAGGTT	HEX
GM180	AS1RN15E07	RN15E07	Moretzsohn et al. 2005	TCTCTCCACTGTTTCTCTCACCT	TGTCCCTCTCACATCTCCTTTT	TAMRA
GM181	AS1RN15E12	RN15E12	Moretzsohn et al. 2005	TAAATGCGGACCAGACTCCA	CTTCAACAACAACCACCCTCTC	FAM
GM182	AS1RN16F05	RN16F05	Moretzsohn et al. 2005	CCTACCTCCTTGCCGTCCT	CCGATTCCTCCTTCTCTTCG	HEX
GM183	AS1RN17A01	RN17A01	Moretzsohn et al. 2005	AAAAGGCTCAATCGCAGTTTAC	TGGTTCTTCTTCTTCCAATGCT	TAMRA
GM184	AS1RN17B06	RN17B06	Moretzsohn et al. 2005	ATCCCTGCCTGTTCATCATC	GGACACCTCCTTTCTTGGTCTT	FAM
GM185	AS1RN17B08	RN17B08	Moretzsohn et al. 2005	CGACACAGAAAAGAACCACAGA	TGCCATAAACAAGCAAGAAGAG	HEX
GM186	AS1RN17F03	RN17F03	Moretzsohn et al. 2005	CTGGATTTTCACACGAACAAGA	CAGACATACCTAACGCAGCAAG	TAMRA
GM187	AS1RN17F12	RN17F12	Moretzsohn et al. 2005	TCATCACACTCCAAAAGCAC	GCAGGATTCAACACCAGTAGTAG	FAM
GM188	AS1RN18G10	RN18G10	Moretzsohn et al. 2005	GCTCGTTTTGCTACTTATCTTA	TTGTCAGGTATTATCCATCGT	FAM
GM189	AS1RN18H05	RN18H05	Moretzsohn et al. 2005	AATCAAGCTCCAAGATTTCG	CTCAATGCAGAGATCCATGATA	HEX
GM190	AS1RN19A01	RN19A01	Moretzsohn et al. 2005	AACACACACCCCTTTGAT	AGGTGGTAAAACACAAGAGAG	TAMRA
GM191	AS1RN19A11	RN19A11	Moretzsohn et al. 2005	CACATGAACCAAGTGTTGTGAA	ATCAATGATTCCCATGTACAGC	FAM
GM192	AS1RN19E02	RN19E02	Moretzsohn et al. 2005	TAACAATAATGGGGTCGGTTTG	CACGTTGAGAGCCCTGTTTT	HEX
GM193	AS1RN19E08	RN19E08	Moretzsohn et al. 2005	GCTTTACACCAATCCCTTTCA	GGAGGAGACGCATAAGAAGAAG	TAMRA
GM194	AS1RN20B09	RN20B09	Moretzsohn et al. 2005	ACTATGTCACCAGAGAGCAGCA	TAGCATTGAGTAGGGTTGTTGG	FAM
GM195	AS1RN20B09b	RN20B09b	Moretzsohn et al. 2005	AACCCCAACAACCCTACTCAAT	TAAGCCAGCACCACCACTTT	HEX
GM196	AS1RN20C10	RN20C10	Moretzsohn et al. 2005	CATCTCTAAGCCGCCTCAAC	TTTGTTGTTCTTCACCTTGACC	TAMRA
GM197	AS1RN20E11	RN20E11	Moretzsohn et al. 2005	ACTAAGAATCCAAACGGACGAA	AAGTGAGAGATCACAGCCTCCT	FAM
GM198	AS1RN21B01	RN21B01	Moretzsohn et al. 2005	GATTCCTTCACCAAATTCCAAC	TAACATGCGGATTGACCTGTAA	HEX
GM199	AS1RN21H01	RN21H01	Moretzsohn et al. 2005	GCTTCCACAAGAGCGAGAGAG	GGCACCACTCCAATGTAATCAG	TAMRA
GM200	AS1RN22A12	RN22A12	Moretzsohn et al. 2005	CACGAGAAGCAGAGGAAGAAGA	GCAGCAACAACTCAGGGAAGT	FAM
GM201	AS1RN22E12	RN22E12	Moretzsohn et al. 2005	AAGAACCACCTCAGCAACATTT	TTCAAAGCAGCAATAACTCCAG	HEX
GM202	AS1RN22G07	RN22G07	Moretzsohn et al. 2005	TACTCGTCATCCTCATCCTCAA	GGACACTTTGGATTGTTCTTCA	TAMRA
GM203	gi-30419338	gi-338	Moretzsohn et al. 2005	CGACTATCGAATCTGCTATGA	ACGAGGGCATCATTTAAGTA	FAM
GM204	gi-30419342	gi-342	Moretzsohn et al. 2005	AGTGATGATGATGAAGATGT	CCTTCTGTCTGAAACCAT	HEX
GM205	gi-30419370	gi-370	Moretzsohn et al. 2005	TAAACAGAGCAAGGCTAACACC	CAACAGGTCGGAATGAAAGT	TAMRA
GM206	gi-30419385	gi-385	Moretzsohn et al. 2005	ACACAAAGCACCATATTTTACTCCT	ACTCCGAATTAAAGCGAATTGA	HEX
GM207	gi-30419427	gi-427	Moretzsohn et al. 2005	TCGAAATAGGTAGCTGAGTCTTGA	CATGGTGTTGACGTTAGGATTT	FAM
GM208	gi-30419449	gi-449	Moretzsohn et al. 2005	CTTCTACGGTGATGTTCCCTTC	ATTGGAGGTGGCTTTGGTTT	HEX
GM209	gi-30419457	gi-457	Moretzsohn et al. 2005	GCTTGGCAGCGTAAGTTTG	CAGGGAAGGAGTGGATGCT	TAMRA
GM210	gi-30419460	gi-460	Moretzsohn et al. 2005	AAGGCTCAATGCTTCACAATCT	GGTTCTACCATCTCCATACACAAA	FAM
GM211	gi-30419560	gi-560	Moretzsohn et al. 2005	GGTGGAGGATTTTGGTGAATA	GCAAGAAAGCATAGTAGTTAGCAGTC	HEX
GM212	gi-30419602	gi-602	Moretzsohn et al. 2005	TGAAGAACCCCACAACATAGA	ACTGGAACAACACTCAACCCTA	TAMRA
GM213	gi-30419620	gi-620	Moretzsohn et al. 2005	CTCTCCAGTTTCGTCCTTATCT	TTAGGAGTACACAAAGCACCAT	FAM
GM214	gi-30419623	gi-623	Moretzsohn et al. 2005	GGGGAGGATTACATAGTAGAGTTTG	CACAGATCCATATACTTTAACATAGCA	HEX
GM215	gi-30419642	gi-642	Moretzsohn et al. 2005	GAGTTTGTTACGGAAATTGAAGGAC	TACTGCACAGAAGGAGCCATGT	TAMRA
GM216	gi-30419716	gi-716	Moretzsohn et al. 2005	AGTAGACCAAATTAAACCACACT	TAGATGATTGTGAATGTTTCTG	FAM
GM217	gi-30419792	gi-792	Moretzsohn et al. 2005	TTCAATTATCCTCAGATTTCATCG	ATAGCAGTCAGCAGCAACAAGT	HEX
GM218	gi-30419832	gi-832	Moretzsohn et al. 2005	GCCACTTTATTCTAAGCACTCC	AAGAGACCACACGCTCACA	HEX
GM219	gi-30419858	gi-858	Moretzsohn et al. 2005	AGCAATACCAGGAGTTTGAT	GTGAGATAACAATCCATCTTTC	TAMRA
GM220	gi-30419876	gi-876	Moretzsohn et al. 2005	CTTTGGGGACTGACTGCATA	ACACCATAAGCACAAACAGACA	HEX
GM221	gi-30419885	gi-885	Moretzsohn et al. 2005	TGAGATGAGAAGAAAGCAGCAA	AATAACACCAAGCGGAGCCTA	FAM
GM222	gi-30419899	gi-899	Moretzsohn et al. 2005	GTTCAGATACACACAACAGCAAAAG	TACCTACCATCACAAGCCTCCT	HEX
GM223	gi-30419906	gi-906	Moretzsohn et al. 2005	ACATCAAAACGGGAAAACGA	CAAACCTCTACGACCACTACCG	TAMRA
GM224	gi-30419909	gi-909	Moretzsohn et al. 2005	CACCAAAGAAGCCCTACAAGT	GTGAAGCATAGCCGTAATGTG	FAM
GM225	gi-30419919	gi-919	Moretzsohn et al. 2005	GACGAGGATGAGGACGAGAG	GCTACACGCTGAGTTGAGTGAG	FAM
GM226	gi-30419936	gi-936	Moretzsohn et al. 2005	TCACAGATCCATAGACTTTAACATAGC	CCGGTGTGGATTCATAGTAGAG	HEX
GM227	gi-30420090	gi-0090	Moretzsohn et al. 2005	AGTGGTAAGCAATGGACAACG	ACATGGACTTCGTCTTCCTCAT	HEX
GM228	gi-951107	gi-1107	Moretzsohn et al. 2005	GATACATCTCATCCGTTCGTG	CCGTCCGACCACATACAA	FAM
GM229	gi-2613050	gi-3050	Moretzsohn et al. 2005	GTGATGGGGAGAAGAAAACA	TCTGAAGTAAGGGTTGGTGAAG	TAMRA
GM230	gi-28194660	gi-4660	Moretzsohn et al. 2005	GGCGAACATGGCCACGAC	TGACCCCATGCACCTTGACATA	FAM
GM231	gi-4894755	gi-4755	Moretzsohn et al. 2005	CACGTTTCTAATTTGCCATACG	AATGCCACCTCACAGTCTCAC	HEX
GM232	gi-29824925	gi-4925	Moretzsohn et al. 2005	AAACTTGTATGTGTAGCAGACC	GGTGAAAAATCGGAAAGA	TAMRA
GM233	gi-14347295	gi-7295	Moretzsohn et al. 2005	GTTCTCGCCCCACAGATTT	CAACAAAGCAGACAAAGCAGAC	FAM
GM234	pPGPSeq2C4	Seq2C04	Moretzsohn et al. 2005	TTCCACTTTCGATCCCTTTG	CGCTCTCTTGCTCTCGATCT	HEX
GM235	pPGPSeq2D1	Seq2D01	Moretzsohn et al. 2005	AACGGCATGAGAGAGGGATA	GGTTACAACTTCGCTTCCACTT	TAMRA
GM236	pPGPSeq2D8	Seq2D08	Moretzsohn et al. 2005	CGTCATCTTCATCCTCACCA	GCTGCTGTTTTCTCTTTACACTTC	FAM
GM237	pPGPSeq2F10	Seq2F10	Moretzsohn et al. 2005	GTGGTGGCGGTGTAATCTTT	AAACGCAAAACTCTCCCTCA	HEX
GM238	pPGPSeq2G5	Seq2G05	Moretzsohn et al. 2005	AGGAGGAACAATCCCATAGAA	TACATTACGCCCTTTTGGTG	TAMRA
GM239	pPGPSeq2H6	Seq2H06	Moretzsohn et al. 2005	TCTCTCCTGCTCGGCGTGA	CCGTCGCTGCCTTCTCGT	FAM
GM240	pPGPSeq2H11	Seq2H11	Moretzsohn et al. 2005	AAGCAGATAAACCAGGAAATGC	ACACCCACACCCCATAAAGA	HEX
GM241	pPGPSeq3A5	Seq3A05	Moretzsohn et al. 2005	CATTCTCATTCTCTCATTCATTCA	CGAACCCTCTGATTTGTGAT	TAMRA
GM242	pPGPSeq3B11	Seq3B11	Moretzsohn et al. 2005	CAAACTTGAGGGTGATGCAA	AAATTGAAGGGAGCGGAAAT	FAM
GM243	pPGPSeq3B12	Seq3B12	Moretzsohn et al. 2005	GCTGGGAACTTGCTCAAAA	AGCTTGAAAATCCTTGTATTCCTT	HEX
GM244	pPGPSeq3D12	Seq3D12	Moretzsohn et al. 2005	TTGAGATGAATGGAAGTGATGAA	AAGGGTTGGCCTTCTTGTTT	TAMRA
GM245	pPGPSeq3E5	Seq3E05	Moretzsohn et al. 2005	CGATGAGGACAGAGACACGA	CGCTTGAACCCGACTATTTT	FAM
GM246	pPGPSeq3F3	Seq3F03	Moretzsohn et al. 2005	GCAAGGGTGAAATGGGGTAT	GCTGGGCCATTCTCTCAAT	HEX
GM247	pPGPSeq4B9	Seq4B09	Moretzsohn et al. 2005	AAACATCCAGCAAACGAAGA	GACAACTAAATCCTTGTTCCTAGC	TAMRA
GM248	pPGPSeq4B11	Seq4B11	Moretzsohn et al. 2005	CATGCCGAAATGGAATGAA	AAGTGGGCGAGTGAGAACAG	FAM
GM249	pPGPSeq4C1	Seq4C01	Moretzsohn et al. 2005	CGATAACAACGAGAAGGGTGA	AAGTAAAGCGAAACGCACCA	HEX
GM250	pPGPSeq4C3	Seq4C03	Moretzsohn et al. 2005	CGAGTGAAATGGAACATGAGG	TGTTGCTGAAGACGAAACCA	TAMRA
GM251	pPGPSeq4C10	Seq4C10	Moretzsohn et al. 2005	TTGTGTGTGCTGTTTCTTTGTG	TCCATTCACATGCTCAGAACTC	FAM
GM252	pPGPSeq4E4	Seq4E04	Moretzsohn et al. 2005	GTAGTGGCAGCAGTAGAAGC	AAAATCTCTGCCGGTAAAA	HEX
GM253	pPGPSeq4E8	Seq4E08	Moretzsohn et al. 2005	ACCATTGCACTTTGAAGCTCT	GCTTGGTTTGGGTTAGTTTGA	HEX
GM254	pPGPSeq4F10	Seq4F10	Moretzsohn et al. 2005	TGCGAAACCCCTAACTGACT	TCTATGTTGCTGCCGTTGAC	TAMRA
GM255	pPGPSeq4H6	Seq4H06	Moretzsohn et al. 2005	CCAACATTGCAGAAGCAAGA	CAAAGAGAGGCACACCACAA	TAMRA
GM256	pPGSSeq9D4	Seq9D04	Moretzsohn et al. 2005	CGCACACACTCACGTAAACC	AAGGATGAGCCAACTGAGGA	FAM
GM257	pPGSSeq10E10	Seq10E10	Moretzsohn et al. 2005	CACCGCATGTGAAAGAGAAA	AGCCTGTAGCAACGATGGAG	HEX
GM258	pPGSSeq10G5	Seq10G05	Moretzsohn et al. 2005	ACCTTTCTCAACATAAACCTTTCC	GGAAGCGTGACATTTTGGTAG	TAMRA
GM259	pPGSSeq11A10	Seq11A10	Moretzsohn et al. 2005	CAAACCACACCCCTTTCTTC	CGGCACAGAAGTCCGTTACT	FAM
GM260	pPGSSeq11C8	Seq11C08	Moretzsohn et al. 2005	GTGATTGGTTAGCCTGATTAAAA	TGTTTGGAAAGGAAAATGGA	HEX
GM261	pPGSSeq11H11	Seq11H11	Moretzsohn et al. 2005	GCTATAAGCGGGTACTTTCTCTTT	TTCCAGTTATTGTTTTCATCACC	TAMRA
GM262	pPGSSeq12B2	Seq12B02	Moretzsohn et al. 2005	AATTCCCCAACCTCTTTGTT	AATTGTTGTTGTCTTCGATCATAC	FAM
GM263	pPGSSeq12D12	Seq12D12	Moretzsohn et al. 2005	GGAAGAAGGCACACACCAAT	GGATTACCATCGGTTTTGGA	HEX
GM264	pPGSSeq13B7	Seq13B07	Moretzsohn et al. 2005	TTGAGAACACAAATGGCACA	TGTCAAGTGGTCAAAATTCTTTC	TAMRA
GM265	pPGSSeq13B9	Seq13B09	Moretzsohn et al. 2005	TTCTCCCTTCTCCCTTCTCC	GCAGTGACGAGAGCTGAGTG	FAM
GM266	pPGSSeq14G3	Seq14G03	Moretzsohn et al. 2005	CAATTTTATTTGCCACATGCT	TCGCAGTTCTCAAAGTTATCG	HEX
GM267	pPGSSeq15A12	Seq15A12	Moretzsohn et al. 2005	CCACTCACCTTCCCTCCTAAT	GGTGTCATCAATGGTTATGGAA	TAMRA
GM268	pPGSSeq15D6	Seq15D06	Moretzsohn et al. 2005	CAACGCCGAGACTAGAGACC	GGTTCCCTGCTCCTTCTTCT	FAM
GM269	pPGSSeq16C7	Seq16C07	Moretzsohn et al. 2005	TTGCTACTAAGCCGAAAATGAA	CTTGAAATTAACACATATGCACACA	HEX
GM270	pPGSSeq16E4	Seq16E04	Moretzsohn et al. 2005	GTCCGCTCTCCATCTTCATC	CGTTCAGTCTCGCCCTAAAA	HEX
GM271	pPGSSeq17H10	Seq17H10	Moretzsohn et al. 2005	CAAGGTTGTAATAGGGTTAGGGTA	GACAAAATGCCCCAAAGTAA	TAMRA
GM272	Ah-020	Ah-020	Moretzsohn et al. 2004	GGTGTTGTTTCCTGCTTTCTTGG	TACTTCTTCCACCAGCACCACC	TAMRA
GM273	Ah-033	Ah-033	Moretzsohn et al. 2004	AGGGAGATGACCACCATTCTCA	CAGTTGGTATTGTTGTTGTGGAGG	HEX
GM274	Ah-037	Ah-037	Moretzsohn et al. 2004	TGGAATGTAAGGAACGCAAAGC	TTTCACTGTTGCCATCCCAAAC	HEX
GM275	Ah-041	Ah-041**	Moretzsohn et al. 2004	CGCCACAAGATTAACAAGCACC	GCTGGGATCATTGTAGGGAAGG	FAM
GM276	Ah-042	Ah-042	Moretzsohn et al. 2004	TACCCCTCCCCTCTTCTTTTCC	ATCACCGCAGTTTTCTTCCCTC	HEX
GM277	Ah-064	Ah-064	Moretzsohn et al. 2004	AATTCCCATTCCTTCCACCATC	CGCCGGTCTTTGTCTTTGATA	TAMRA
GM278	Ah-074	Ah-074	Moretzsohn et al. 2004	TCTTCCTCTCATGCCCCCTAAC	TTGGCTGCTTCACCTTCTTGAG	HEX
GM279	Ah-075	Ah-075	Moretzsohn et al. 2004	TGCTCCTTTCCACATTCTCCAA	TGAGGACCAACACCGATGACTT	TAMRA
GM280	Ah-097	Ah-097	Moretzsohn et al. 2004	CACCACGACCCATACTCCAAAA	AGCGGCATTTGCTCTATTGCTT	TAMRA
GM281	Ah-133	Ah-133	Moretzsohn et al. 2004	TGCTCCATCTTCTGAATCTCTGC	ATTCCAATTCCGCTATGCTGTG	FAM
GM282	Ah-135	Ah-135	Moretzsohn et al. 2004	GAGGAGGTTAAGGGAGGAAGATGA	TGAACCCATTACAACACCACCC	HEX
GM283	Ah-140	Ah-140	Moretzsohn et al. 2004	CGCTTGGGACTGCTTTTAGTGA	GAGGCAGAGACAACAATGGGAA	TAMRA
GM284	Ah-159	Ah-159	Moretzsohn et al. 2004	ATTTTGTCCCTGTGGCTTGAGG	AGCCAGAACCTTTCCAAACTGC	TAMRA
GM285	Ah-191	Ah-191	Moretzsohn et al. 2004	TTGTTGAGGAGGTGATGCTGGT	CCCAAAGGCCGTAAATGAAGTC	TAMRA
GM286	Ah-193	Ah-193**	Moretzsohn et al. 2004	CTTGCTGAAGGCAACTCCTACG	TCGGTTTGTCTCTTTGGTCACTC	HEX
GM287	Ah-199	Ah-199	Moretzsohn et al. 2004	CAATCACCTCATCTTTGGCACC	CCAATTACCTGTGTCCCAGTCG	FAM
GM288	Ah-202	Ah-202	Moretzsohn et al. 2004	AATTGAGGGTGCTCTTCAGCC	ATGAGGCTGGGGTTGAGAAGAT	HEX
GM289	Ah-208	Ah-208	Moretzsohn et al. 2004	AGGGAAACCAACAAGACCAAGG	AGATGGTGGGTTGAGATTGGGT	TAMRA
GM290	Ah-229	Ah-229	Moretzsohn et al. 2004	GCAAACATCTTCCTTCCCAACA	ATTGACGTAAGCTGCCAAGAGG	FAM
GM291	Ah-264	Ah-264	Moretzsohn et al. 2004	CGCACGGAGCGTCTTTTTCTAT	CACCCTTGGAGGAGGGTTAATG	FAM
GM292	Ah-272	Ah-272	Moretzsohn et al. 2004	GATCAACCCTCATGGCAACAAC	GCGGAAAGGAGCTTGTGAGTTT	HEX
GM293	Ah-275	Ah-275	Moretzsohn et al. 2004	CATGCAGGCAACAAGATGATGA	CTTTGGAAATCCGCACGTTATG	TAMRA
GM294	Ah-296	Ah-296	Moretzsohn et al. 2004	CAGTTCGCGTTGATGAGTGTTG	CATTCACCTTACCACTGGCACC	FAM
GM295	Ah-321	Ah-321	Moretzsohn et al. 2004	CGACGATGAGAATGAAACACGC	GATGGCTGAATCACTCCAACCC	TAMRA
GM296	Ah-325	Ah-325	Moretzsohn et al. 2004	TGAGGTTGCTCTTCTCCTTCCTC	GAGCACCAGTGACAACACAAGG	HEX
GM297	Ah-330	Ah-330	Moretzsohn et al. 2004	TGCCTCAGCAAGTCAAGTCACA	GATTTATGTAGCCGACCCCACC	TAMRA
GM298	Ah-331	Ah-331	Moretzsohn et al. 2004	CCATCCCTCAGAACTGGAACCT	CTGATCTCGGCGAAGGAAAAGT	FAM
GM299	Ah-345	Ah-345	Moretzsohn et al. 2004	CGTTTGATTCATGTAGCCGACC	TCCCTCCGCTAGGGTTTAACTG	FAM
GM300	Ah-390	Ah-390	Moretzsohn et al. 2004	TACGACAAACAATGTCCCTCCG	CCAGCCTCAAGAACCACCTTTT	TAMRA
GM301	Ah-394	Ah-394	Moretzsohn et al. 2004	CGGACAACAATCATCCTCAACAG	AAGAAGTAGTGGCGGAGGTTGG	FAM
GM302	Ah-408	Ah-408	Moretzsohn et al. 2004	CATGGACATAGCAGCACAAACA	GAGGGTGGTGGCGTTTTAGA	HEX
GM303	Ah-428	Ah-428	Moretzsohn et al. 2004	TGGGATTTATCATGGAGGGACA	TGGTTGGATTGTTGTCTTCGGT	FAM
GM304	Ah-437	Ah-437	Moretzsohn et al. 2004	TGGGTTGGTAGAGGACGTGTTG	AAGATTTGGGTGGAGAGAGTGGA	FAM
GM305	Ah-448	Ah-448	Moretzsohn et al. 2004	AACCTGGCTATTTCCTGGATGC	GCAAAGGCAAATGATGGAACAG	HEX
GM306	Ah-460	Ah-460	Moretzsohn et al. 2004	TGGAGAGATAATGCACAAGGCA	TGGTTGGCTTGGTAGTTGGTGT	TAMRA
GM307	Ah-462	Ah-462	Moretzsohn et al. 2004	GGCTTCCTGGTCCTTCATTGTC	CAACCCCAACTTCACAAACCAG	HEX
GM308	Ah-492	Ah-492	Moretzsohn et al. 2004	GAACTATAACAACCGTCCGCCC	GCCTTTGTCCCCTTTATCCACA	TAMRA
GM309	Ah-521	Ah-521	Moretzsohn et al. 2004	ATTCTGAGGCTGCTTCCCAAAC	CGCTGAGAAAGGGAGTCACAAA	HEX
GM310	Ah-522	Ah-522	Moretzsohn et al. 2004	GTCAATGCCGAACCTCAACGTA	TTCACCATCATCTCCAACGCTT	HEX
GM311	Ah-524	Ah-524	Moretzsohn et al. 2004	ATTTTGGGTGGGGAAACCAAC	GTTGCCTGATTGATGGTTGAGG	FAM
GM312	Ah-530	Ah-530	Moretzsohn et al. 2004	TCCATTGATGATCCCTCCTGAA	CAGCCACAACCACCACCATATC	TAMRA
GM313	Ah-545	Ah-545	Moretzsohn et al. 2004	TTGGTGAGGTGCTCTGTAAGGC	CAGAGGGAGGCAGAGACAACAA	TAMRA
GM314	Ah-556	Ah-556	Moretzsohn et al. 2004	ACCCTTCTCAAGGCCAAAACAG	TGCTCTCATCTCGCTTCTCCAT	FAM
GM315	Ah-558	Ah-558**	Moretzsohn et al. 2004	TGTGACACCATCAATCAAAGGG	CAAAACCCAAATCATCACCACC	FAM
GM316	Ah-569	Ah-569	Moretzsohn et al. 2004	GCGTTTTAGAGCCCCATTTGAG	CATGGACATAGCAGCACAAACAAC	TAMRA
GM317	Ah-573	Ah-573	Moretzsohn et al. 2004	TCTCTGTGACCAACCACATCCA	AACACATGCAATCCCAACAACC	TAMRA
GM318	Ah-590	Ah-590	Moretzsohn et al. 2004	CAAAACGCAATGCAAGGTACG	ACGAACGTGCAGCAAGAAGAAG	TAMRA
GM319	Ah-594	Ah-594	Moretzsohn et al. 2004	TGACCAAATCATCCCATCTTGC	CAGCACATCTCCAACTTTCTCCA	HEX
GM320	Ah-607	Ah-607	Moretzsohn et al. 2004	GGGCAGAGGATTATTGAGTCCC	GTCCAAACACCACCAACAAACA	FAM
GM321	Ah-614	Ah-614	Moretzsohn et al. 2004	GCCAACTATCAACTCCCTCGCT	GAGTGAATGGCGAGAACTGGAA	TAMRA
GM322	Ah-636	Ah-636	Moretzsohn et al. 2004	AAGAAGAGGCTTGGTTGGGATG	CAAGGGTGGAGAGATAATGCACA	HEX
GM323	Ah-638	Ah-638	Moretzsohn et al. 2004	TCCCTTTTTACTAGCCCGCAAC	TTTCCGTCAGGTTCTGCTCTTG	FAM
GM324	Ah-649	Ah-649	Moretzsohn et al. 2004	GGAAATGCCAAATCCATCCTTC	GTTGTTCGGTGTGAAAACGGTC	TAMRA
GM325	Ah-655	Ah-655	Moretzsohn et al. 2004	ATCAAAATCAAGGGTGGAGGGA	ACAGCGGCTCTAAGCTCATCAA	HEX
GM326	Ah-657	Ah-657	Moretzsohn et al. 2004	AATCACACCTTTCCCTTCTCGC	TGCGTTGGGTATGTTTCTGCTT	FAM
GM327	Ah-659	Ah-659	Moretzsohn et al. 2004	CCGGTGTTTCTTTTGTTGTTGC	GGACGAAAATACCCTTCCCCTT	HEX
GM328	Ah-671	Ah-671	Moretzsohn et al. 2004	AGAAAGAGCACGGGACATTACC	ATGAATGAGTGGTCATACGCGA	FAM
GM329	Ah-681	Ah-681	Moretzsohn et al. 2004	ATCAAGGGTGGAGGGATAGTGC	TGGTTGGCTTGGTAGTTGGTGT	FAM
GM330	Ah-692	Ah-692	Moretzsohn et al. 2004	TCCCACGGAGATTGTTGTTTTG	GCACCTCCTCCTTGAACACCTT	FAM
GM331	Ah-700	Ah-700	Moretzsohn et al. 2004	CACCACCTCCTTCACCAACACT	TGGCAGAAGAAAAGAACGCAAG	HEX
GM332	Ah-715	Ah-715	Moretzsohn et al. 2004	GCAGAGAGAACGGTGGAAATCA	CGGTAAGTCTGGCCTTGGTTCT	FAM
GM333	Ah-723	Ah-723	Moretzsohn et al. 2004	TACTCCTCAGACATGGTGGCGA	TCACGTCACACCACTCTCCCTT	TAMRA
GM334	Ah-727	Ah-727	Moretzsohn et al. 2004	TGTTGAACTTGAATCTGGGCTG	AAGCAACACAACAACCACCACT	FAM
GM335	Ah-735	Ah-735	Moretzsohn et al. 2004	TATCCGTCTCAAGGCCAAAACA	AAGCCCTCATCCCATTTATCCA	TAMRA
GM336	Ah-736	Ah-736	Moretzsohn et al. 2004	ACCTTGGTTTTGGTTGTGGTGA	GGAGGGATAATGCACAAGGGAG	FAM
GM337	Ah-742	Ah-742	Moretzsohn et al. 2004	ATGGACCAGAGATCCTCCATGC	TGGAGCCATTCACAACTCATCA	TAMRA
GM338	Ah-745	Ah-745	Moretzsohn et al. 2004	TGTTGTTCTGCTCCTGCTTTTG	ATTCGGACCAAAATGTCCCTTC	TAMRA
GM339	Ah4-04	Ah 4-4	Hopkins et al. 1999	CGATTTCTTTACTGAGTGAG	ATTTTTTTGCTCCACACA	FAM
GM340	Ah4-20	Ah 4-20	Hopkins et al. 1999	ACCAAATAGGAGAGAGGGTTCT	CTCTCTTGCTGGTTCTTTATTAACTC	HEX
GM341	Ah4-24	Ah 4-24	Hopkins et al. 1999	TTCTGATTTTAGTAGTCTTCTTTCACT	CTCCTTAGCCACGGTTTCT	HEX
GM342	Ah4-26	Ah 4-26	Hopkins et al. 1999	TGGAATCTATTGCTCATCGGCTCTG	CTCACCCATCATCATCGTCACATT	TAMRA
GM343	Ah6-125	Ah 6-125	Hopkins et al. 1999	TCGTGTTCCCGATTGCC	GCTTTGAACATGAACATGCC	FAM
GM344	Lec-1	Lec1	Hopkins et al. 1999	CAAGCATCAACAACAACGA	GTCCGACCACATACAAGAGTT	TAMRA
GM345	PM73	PM-73	Krishna et al.2004	AGTGTTGGGTGTGAAAGTGG	GGGACTCGGAACAGTGTTTATC	TAMRA
GM346	PM179	PM-179	Krishna et al.2005	CTGATGCATGTTTAGCACACTT	TGAGTTGTGACGGCTTGTGT	HEX
GM347	Ap14	Ap14	Palmieri et al. 2002	GCAACGCATACAGCTATGAGG	TGAGAGTGTGAGAGTGTGAGAGAG	FAM
GM348	Ap22	Ap22	Palmieri et al. 2005	ACTGCACGTCCTCTCTCCTC	TGCATCTTCACCAGCCTACA	FAM
GM349	Ap23	Ap23	Palmieri et al. 2005	TGCTCCCAACTGCTACCAA	TGAGCAAGAAGAACGAACGA	TAMRA
GM350	Ap33	Ap33	Palmieri et al. 2005	CAGCCTAGAGCCGAAAACAC	GATGGCATGGCTGTCAGTAA	FAM
GM351	Ap40	Ap40	Palmieri et al. 2002	CTGTTTGATCGCCGCTATG	GTCAAGTGCTTCCTCCGATG	FAM
GM352	Ap46	Ap46	Palmieri et al. 2002	GAAATCACCGATCCCACTTT	CCATGATTTCATTCGCAAAC	FAM
GM353	Ap48	Ap48	Palmieri et al. 2005	ACCGATCCCACTTTTCCAC	CCAAGAATGGCGATTGATTC	TAMRA
GM354	Ap152	Ap152	Palmieri et al. 2002	AGAGGATGCAGCGGAGTAGA	CTGGCCAATTCCTATGATCG	FAM
GM355	Ap154	Ap154	Palmieri et al. 2005	TGTCCAAATCACCTGAGACG	GGAACGGAGATGACAGAAGG	TAMRA
GM356	Ap158	Ap158	Palmieri et al. 2005	GTCTGCAGAGGAGCCAACAT	TCTTCCTCTCCTCGCGTTC	FAM
GM357	Ap161	Ap161	Palmieri et al. 2005	ACCGTCCTCTTCCTCTCCTC	CCCTCTCCAAATGGACACAT	TAMRA
GM358	Ap166	Ap166	Palmieri et al. 2002	CGGCAGTCAACGAAGCTAT	TCGCCAAAGGTTAGATTGC	HEX
GM359	Ap172	Ap172	Palmieri et al. 2005	TGCATCTTCACCAGCCTACA	ACTGCACGTCCTCTCTCCTC	FAM
GM360	Ap175	Ap175	Palmieri et al. 2002	CCAATAGGCTAATTCAGAAGG	GCCTTATTTTGCGACTGAGG	TAMRA
GM361	Ap176	Ap176	Palmieri et al. 2002	CCAACACAGGGCTTACCAAG	TCACCGATCCCACTTTTCC	TAMRA
GM362	Ap183	Ap183	Palmieri et al. 2005	CATCGTGTGGAGACGAAGGT	GAACCAACAGAGAGCGGATG	FAM
GM363	Ap187	Ap187	Palmieri et al. 2005	TTCGTCATCGTCGTCGTTC	GTGGTGATGATGACGCAGAA	FAM
GM364	AP196	Ap196	Palmieri et al. 2005	CGCAAGCTCCTTCTTTCTTG	GCGACGTAAGAAGCTCCAAC	FAM
GM365	PM1	PM1	He et al.. 2003	TTCATCACCTTCACACAACACA	TGCTTTTACCACACCAAACTT	FAM
GM366	PM2	PM2	He et al.. 2003	GAGGCCTTTACATCCCTGCT	AGCTCTTGCTGTGGCTAGGA	HEX
GM367	PM3	PM3	He et al.. 2003	GAAAGAAATTATACACTCCAATTATGC	CGGCATGACAGCTCTATGTT	HEX
GM368	PM8	PM8	He et al. 2003	ACATGTGCAAGAGGTGGTGA	TCTGACTCAAAAGAAAGTTGAAAGA	TAMRA
GM369	PM10	PN10	He et al. 2003	TGCCAATAGAGGTTTATATGGCTAC	CGATGATGACCAAGGCAAC	FAM
GM370	PM14	PM14	He et al. 2003	TGCCAATAGAGGTTTATATGGCTAC	CGATGATGACCAAGGCAAC	HEX
GM371	PM15	PM15	He et al. 2003	CCTTTTCTAACACATTCACACATGA	GGCTCCCTTCGATGATGAC	TAMRA
GM372	PM18	PM18	He et al. 2003	CGCTGTAGAGTGTAACCGTTTG	AGGTTGCTCTCTCTGGGACA	TAMRA
GM373	PM22	PM22	He et al. 2003	GTGGCACCCAAACTCAAAAC	ATCAACTACCGTGCCTTTGC	FAM
GM374	PM23	PM23	He et al. 2003	AGCCTGAGGGATGGACTGAT	GCTCATGAACATTTATGCCACA	HEX
GM375	PM24	PM24	He et al. 2003	CGGAAGCGGAAGTTATGTTT	CCGAAAGGTATGAGACCCAAT	TAMRA
GM376	PM32	PM32	He et al. 2003	AGTGTTGGGTGTGAAAGTGG	GGGACTCGGAACAGTGTTTATC	FAM
GM377	PM35	PM35	He et al. 2003	TGTGAAACCAAATCACTTTCATTC	TGGTGAAAAGAAAGGGGAAA	FAM
GM378	PM36	PM36	He et al. 2003	ACTCGCCATAGCCAACAAAC	CATTCCCACAACTCCCACAT	HEX
GM379	PM37	PM37	He et al. 2003	GGTGGTGACTGTGGTGGTTT	TTCTATCTCTCTCCCTCTCTCTCTC	FAM
GM380	PM41	PM41	He et al. 2003	GCAAATCATAACCCGATCCA	CTCTCTTTCTTGCTTCTTTGGTG	HEX
GM381	PM42	PM42	He et al. 2003	ACGGGCCAAGTGAAGTGAT	TCTTGCTTCTTTGGTGATTAGC	FAM
GM382	PM45	PM45	He et al. 2003	TGAGTTGTGACGGCTTGTGT	GATGCATGTTTAGCACACTTGA	TAMRA
GM383	PM49	PM49	He et al. 2003	AGTGCATCCCATTGATTTGC	TGTACCAAATATTGGACAAAAAGAA	TAMRA
GM384	PM50	PM50	He et al. 2003	CAATTCATGATAGTATTTTATTGGACA	CTTTCTCCTCCCCAATTTGA	FAM
GM385	PM53	PM53	He et al. 2003	CCTATCCTATGGGTCACTAGCC	GCTTGTGCTCATCTTGAGTTTT	HEX
GM386	PM65	PM65	He et al. 2003	GGACGTCTGGCTGCTAGAGA	TCGGCATCAAAACAGTGAGA	HEX
GM387	PM106	PM106	He et al. 2003	TGCATTGTGCTTGAACTTCC	AGCAAGCAGAGAGCAAAGAGA	FAM
GM388	PM112	PM112	He et al. 2003	GCAACGTTCATATTTCTTTTGTCTT	TCTTTGGTGACTAGCTTGGTGA	HEX
GM389	PM119	PM119	He et al. 2003	CGGTAAATCCGCTAGCAAAA	GGGTGAGAGACTAAGAGTGAGAGTG	TAMRA
GM390	PM120	PM120	He et al. 2003	TGTGTGAATGTGGAGGATGAA	ATGGATCCAACGGTTACCAA	FAM
GM391	PM133	PM133	He et al. 2003	TTTATGCTATGGCTGTCTTGAG	TGCTATCCCAACTTGGAAGG	HEX
GM392	PM136	PM136	He et al. 2003	CTTCTTCCCCGTAGGGTAGC	AGCACCCATTGTTACTGCTG	TAMRA
GM393	PM137	PM137	He et al. 2003	AACCAATTCAACAAACCCAGT	GAAGATGGATGAAAACGGATG	HEX
GM394	PM145	PM145	He et al. 2003	GCTGTAATTAGGATCATTCCACA	CAACGGTTGGATCGATGA	TAMRA
GM395	PM156	PM156	He et al. 2003	GGAACCCTCTCTCCCTCATC	CATTGAAGCTCGCCTGAGA	FAM
GM396	PM162	PM162	He et al. 2003	TATGCTTTTACCACACCAAACTT	ACATTTTCACACAATACAACCCTCT	HEX
GM397	PM164	PM164	He et al. 2003	ATTGGTGAAGCCTGGAG	GGGGTATCATAATCTTGC	TAMRA
GM398	PM170	PM170	He et al. 2003	GCCCAATGATGGACAGACA	TCAGACTTCTTGCACCATCC	FAM
GM399	PM176	PM176	He et al. 2003	CACAAACGGCTGGTCAATC	CAAGAGAGAGAGAGAGAGAGAGAGAGA	HEX
GM400	PM181	PM181	He et al. 2003	GATGTCCATCGTGGTCACTG	CGATCTTTCCTCACACAGCA	TAMRA
GM401	PM183	PM183	He et al. 2003	TTCTAATGAAAACCGACAAGTTT	CGTGCCAATAGAGTTTTATACGG	HEX
GM402	PM188	PM188	He et al. 2003	GGGCTTCACTGCTTTTGATT	TGCGACTTCTGAGAGGACAA	FAM
GM403	PM200	PM200	He et al. 2003	GCTATGTGGGAAAAATACTGCTT	CAGATGTGTGTGTGTGTGTGTG	FAM
GM404	PM201	PM201	He et al. 2003	CCTTTATAGAGGACCTTCCCTCTC	GCCTATTTGGTATCGGCTCA	FAM
GM405	PM204	PM204	He et al. 2003	TGGGCCTAAACCCAACCTAT	CCACAAACAGTGCAGCAATC	HEX
GM406	PM208	PM208	He et al. 2003	AGTGCTGGTTTGCAGTTCG	CACACGGTATAGAAGGGAAGAG	FAM
GM407	PM209	PM209	He et al. 2003	CAAGAACATGGGGATGAAGAG	TACGCATTCTTTGTGCGACT	HEX
GM408	PM210	PM210	He et al. 2003	CCGCAGATCTTCTCCTGTGT	CCTCCTCATCCTCTAAACTCTGC	FAM
GM409	PM213	PM213	He et al. 2003	CCCTCTCGTTGAATCACGTC	TTGATCAACCTTTGCCTTACG	TAMRA
GM410	PM216	PM216	He et al. 2003	GACCTTATGCATTGATGTTCTTG	CCCATTTTCCCACTTTTTCA	FAM
GM411	PM219	PM219	He et al. 2003	CTCTGCGACTCAACAACCAA	TTGAAATTCCCCGCATCTAC	HEX
GM412	PM225	PM225	He et al. 2003	CTCTCTCCCCTCGGTTCTCT	TTCCCCAATACCCAGCAATA	TAMRA
GM413	PM228	PM228	He et al. 2003	CCTCAAGTTACTCTCTTTCTCACTCTC	TTTGATCATTGGAGTCCACAA	FAM
GM414	PM230	PM230	He et al. 2003	GCATTGCTCAATGATGAATAACA	ATCTTCCACACCGCCATTT	HEX
GM415	PM238	PM238	He et al. 2003	CTCTCCTCTGCTCTGCACTG	ACAAGAACATGGGGATGAAGA	HEX
GM416	PM243	PM243	He et al. 2003	TCTCCTCTTCTTTCCCTCCA	TGGGAAGAAGCATAACAATGG	TAMRA
GM417	PM244	PM244	He et al. 2003	AACCAAATCACTTTCATTCATTCA	AAGCCTTCCATTCTTCCTCA	FAM
GM418	PM247	PM247	He et al. 2003	CATTACACGTCACCTCTCTCTCTC	GTTGATAGCCATGCTGGAACT	HEX
GM419	PM293	PM293	He et al. 2003	TCGACGGTGCAAGTCAATAA	AACCAAATCACTTTCATTCATTCA	TAMRA
GM420	PM296	PM296	He et al. 2003	CTGGAAATGGAGGGAAGAGA	TGAATGGATAGATGAGTGACACG	FAM
GM421	pPGPseq1B9		Ferguson et al. 2004	CGTTCTTTGCCGTTGATTCT	AGCACGCTCGTTCTCTCATT	TAMRA
GM422	pPGPseq2A5		Ferguson et al. 2004	GGGAATAGCGAGATACATGTCAG	CAGGAGAGAAGGATTGTGCC	TAMRA
GM423	pPGPseq2A6		Ferguson et al. 2004	GCTTCTTCGTTGTTGCCTTC	TGCCAGTTGTTCATAGCTTCA	FAM
GM424	pPGPseq2B10		Ferguson et al. 2004	AATGCATGAGCTTCCATCAA	AACCCCATCTTAAAATCTTACCAA	HEX
GM425	pPGPseq2B9		Ferguson et al. 2004	GCAACATGCTCTGAATTTTGAC	TGTGCAACCCAATTCAATAACTT	FAM
GM426	pPGPseq2C10		Ferguson et al. 2004	GCAAGTCACATAGTTCAATTTTGG	GGCATAGCCATCCAAATCAT	FAM
GM427	pPGPseq2C11		Ferguson et al. 2004	TGACCTCAATTTTGGGGAAG	GCCACTATTCATCGCGGTA	TAMRA
GM428	pPGPseq2D12B		Ferguson et al. 2004	AAGCTGAACGAACTCAAGGC	TGCAATGGGTACAATGCTAGA	TAMRA
GM429	pPGPseq2E6		Ferguson et al. 2004	TACAGCATTGCCTTCTGGTG	CCTGGGCTGGGGTATTATTT	HEX
GM430	pPGPseq2F2		Ferguson et al. 2004	AATGGAAGATGCTTGGGTTG	ATGTGCACACCTGAAAACCA	FAM
GM431	pPGPseq2F5		Ferguson et al. 2004	TGACCAAAGTGATGAAGGGA	AAGTTGTTTGTACATCTGTCATCG	HEX
GM432	pPGPseq2F7		Ferguson et al. 2004	GCCTACAACATAGTATGAACAATGC	TGCCCACATTACCATAATTGA	TAMRA
GM433	pPGPseq2G3		Ferguson et al. 2004	ATTCACAAGGGGACAGTTGC	ATTCAAGCCTGGGAAACAGA	FAM
GM434	pPGPseq2G4		Ferguson et al. 2004	TTCTTGGTTCCTTTGGCTTC	TGCTCAAGTGTCCTTATTGGTG	HEX
GM435	pPGPseq2H12		Ferguson et al. 2004	CGGTCATGTCCATTAAGTGCT	CGAGCTTCGAAACTACCTCG	HEX
GM436	pPGPseq2H8		Ferguson et al. 2004	AAGCTAAGTGGGGTGGGAGT	AAGCAGTTTGCGTAAGCATTT	FAM
GM437	pPGPseq3A1		Ferguson et al. 2004	ATCATTGTGCTGAGGGAAGG	CACCATTTTTCTTTTTCACCG	HEX
GM438	pPGPseq3A4		Ferguson et al. 2004	GCCGTGACTTGAGCCTTTAG	TTCTTCGGTTACATGGGCTT	TAMRA
GM439	pPGPseq3A6		Ferguson et al. 2004	TGCATCAGCAAGCTACATACG	GCGATTCACCATCAATCTCA	HEX
GM440	pPGPseq3A8		Ferguson et al. 2004	ATACGTGACTTGGGCCAGAC	AGTGAAAAATACACCCAACGAA	HEX
GM441	pPGPseq3B10		Ferguson et al. 2004	GGTGATGCTCCCCTCTACAA	CCTGCGAAACACAACAGAAA	FAM
GM442	pPGPseq3B4		Ferguson et al. 2004	CAATCATTCTCGTGTGTGTGTT	AGGTTGGAGCAAGCCAACT	TAMRA
GM443	pPGPseq3B5		Ferguson et al. 2004	CCTCCCTGCTTGATCCAATA	AACTGTAGCGAATGTGTTACATGG	HEX
GM444	pPGPseq3B6		Ferguson et al. 2004	TGCAGCCGTTTTTATGAATG	AGCAGTTTGCAAAGGAGCAT	HEX
GM445	pPGPseq3B7		Ferguson et al. 2004	GGCTCGTCAATCAGAACTCC	TGGGTTAAACGGGCTAAAAA	HEX
GM446	pPGPseq3B8		Ferguson et al. 2004	GGAGAAAGATCAAACGAGAACA	TTCGAATATCTGACATTTGCTTTT	FAM
GM447	pPGPseq3C2		Ferguson et al. 2004	TCATCGCCGAGATTCTTTTC	CAAGGGAAATTGGTCAAGGA	TAMRA
GM448	pPGPseq3C7		Ferguson et al. 2004	CTGCTTCCTCCTATGAGCCT	TGCAGCAACAAACAGAGGAT	TAMRA
GM449	pPGPseq3D9		Ferguson et al. 2004	TTCACCCGTACAAACCAGTG	CCTCGGCAGATCTGGAGTAA	TAMRA
GM450	pPGPseq3E10		Ferguson et al. 2004	TCCCAAAAATAACAAACATGGA	ACGCTTTGAGACTCGTCGTT	FAM
GM451	pPGPseq3F1		Ferguson et al. 2004	AGCGATCAATCGGTTTCAAG	GAAACGAAACGAAGACCGAA	TAMRA
GM452	pPGPseq3F7		Ferguson et al. 2004	CGGGGAACTAACCATAAATTCTT	AGTCGTTGACCATTGATCCC	FAM
GM453	pPGPseq3F8		Ferguson et al. 2004	CTATTCAGGAACGCTTTCGG	CCTACAACAGCAACAACAACG	FAM
GM454	pPGPseq3G12		Ferguson et al. 2004	TTATCGCTCAGCCTCTCCTC	CGCCAGAATTTGATTCCCTA	TAMRA
GM455	pPGPseq3H6		Ferguson et al. 2004	CGCAGGCTATAACTAGCTCCC	CATAAAGCAAATGGCGACAA	FAM
GM456	pPGPseq4A11		Ferguson et al. 2004	ATTGAAGGCTACACTTGCGG	GAATCACGGGAGGGAAAGAT	FAM
GM457	pPGPseq4A5		Ferguson et al. 2004	GGTCAAAGACAGCACATTGG	CCTACCAGAGTTGTCTGCCTG	FAM
GM458	pPGPseq4A6		Ferguson et al. 2004	CGCTTGCCCCACTACACTAT	AGCAGTGCTTTGCATGTACG	TAMRA
GM459	pPGPseq4A9		Ferguson et al. 2004	ATGGACCCAGCTCATTTTTG	GGGTTGGTTGGTTTTTCATT	HEX
GM460	pPGPseq4C11		Ferguson et al. 2004	GGTGCAGGAATTTCAATCCA	CTACTGCGTTTGAGCCCATT	TAMRA
GM461	pPGPseq4C8		Ferguson et al. 2004	TTCATGTGCACTTTTTACCGA	TGTCAAGGCTTTTGAAAGGG	HEX
GM462	pPGPseq4D1		Ferguson et al. 2004	GGCAACAAGATGTGCTCAAA	TCCATGTCATTGCCTTTAACC	FAM
GM463	pPGPseq4D4		Ferguson et al. 2004	CGGCTGTTAGGTAATCAGTTCA	TCAACAGGAATAGCTGCACG	TAMRA
GM464	pPGPseq4E10		Ferguson et al. 2004	TTCTTCCATGTTTCCTGATGG	AATGCTTGCAACGGATACCT	HEX
GM465	pPGPseq4E12		Ferguson et al. 2004	TTTTCTTAACACCCTACCCCC	CCAGCTCATGCAAACAAACA	FAM
GM466	pPGPseq4F7		Ferguson et al. 2004	ATGCCACTTCCGTTTGCTAC	TTGCTTTGGCCACTGAAAAT	TAMRA
GM467	pPGPseq4F8		Ferguson et al. 2004	GGATCAGGCACCACTTTGTT	CTACTTCCCCCACTTCACCA	HEX
GM468	pPGPseq4F9		Ferguson et al. 2004	ACGTGAAATCTGGCTGGAAA	ACAATCCACACGCCAACATA	TAMRA
GM469	pPGPseq4G1		Ferguson et al. 2004	TTTGTGGTGCGTGTTCTTTC	TGTCAACGGCATCACATTTT	HEX
GM470	pPGPseq4G2		Ferguson et al. 2004	TCAACTTTGGCTGCTTCCTT	TCAACCGTTTTTCACTTCCA	HEX
GM471	pPGPseq4G9		Ferguson et al. 2004	GTAACGAAATCCCCCGAAAA	CAATTTGGCCCTTAAATTGC	HEX
GM472	pPGPseq4H11		Ferguson et al. 2004	ATCACCATCAGAACGATCCC	TTTGTAGCCTTCTGGCGAGT	HEX
GM473	pPGPseq4H2		Ferguson et al. 2004	AGGGAAAGAGTAGAGGGGCA	CTGTTAGCGATTCTCCGAGG	FAM
GM474	pPGPseq5B2		Ferguson et al. 2004	GAGGTCGCCATAGTCATCGT	AAAATGTTGGGTGTTGGCAT	FAM
GM475	pPGPseq5C3		Ferguson et al. 2004	TTTCCCACTCTCACATCAGGA	GCAGGCCAACCCAAATTAAC	TAMRA
GM476	pPGPseq5C5		Ferguson et al. 2004	TAGTGTTGCGTGCATGTTGA	TCCAGCTTTTTCCTTGCTGT	HEX
GM477	pPGPseq5D5		Ferguson et al. 2004	AAAAGAAAGACCTTCCCCGA	GCAGGTAATCTGCCGTGATT	TAMRA
GM478	pPGPseq5G2		Ferguson et al. 2004	TAAGGTCAAGCCTTGGTGCT	CTTTCTGACGCCATTAGGGA	TAMRA
GM479	pPGPseq5G9		Ferguson et al. 2004	TCGATTTCGTCCAATCCTTC	ACTCAAGCGAGTACGACGGT	TAMRA
GM480	pPGPseq6B8		Ferguson et al. 2004	ATCATCGTCATTGGCTCCAT	GAATCACAAGCAGCAACAGC	HEX
GM481	pPGPseq7B3		Ferguson et al. 2004	TCTGTTTTCTCGTTCGAGCTG	ACCCACCTAGCATCATTTGC	HEX
GM482	pPGPseq7B9		Ferguson et al. 2004	TGCAGTTTACGATGAGGGTAGT	CAGCTTCTTGGTGTCCTTGA	TAMRA
GM483	pPGPseq7D9		Ferguson et al. 2004	TTAGACGACAGCTTTTCCCG	GAGATGGGAAGAGCACCTTG	FAM
GM484	pPGPseq7E10A		Ferguson et al. 2004	AGGAAAGCCAAGCTCTAGCC	CTGAGGCTATTTGGGGTCAA	HEX
GM485	pPGPseq7E10B		Ferguson et al. 2004	CCAAATGCGAGTGATCTTCA	TGCATCAGGAGAGAGGGACT	TAMRA
GM486	pPGPseq7E4		Ferguson et al. 2004	TACCCTCTCCCCTTTCCCTA	CTAGAGGATTCTCCGGCCTT	TAMRA
GM487	pPGPseq7G11		Ferguson et al. 2004	TTCAAATCCGTGCAAACACT	GGCCTCACCCAAAGAAAAAT	TAMRA
GM488	pPGPseq7G2		Ferguson et al. 2004	ACTCCCGATGCACTTGAAAT	AACCTCTGTGCACTGTCCCT	HEX
GM489	pPGPseq7H6		Ferguson et al. 2004	CATCCTCACGGGAGTCAGAT	ATACCTACGCGTTGTGGAGC	HEX
GM490	pPGPseq7H9		Ferguson et al. 2004	CACCTCAAATTCAACATTGGC	ATCCATGTTGCCTGGAGAAA	FAM
GM491	pPGPseq8B11		Ferguson et al. 2004	AGGTGTTTGGGCCTAGCATA	AGAGCCTCAGCAAATTCCAA	HEX
GM492	pPGPseq8B7		Ferguson et al. 2004	ATTCACCGTCTCCGCTTATG	TTCTTCCAATCTAGTCCCCAGA	TAMRA
GM493	pPGPseq8B9		Ferguson et al. 2004	TGCCAATTGCACTCTTCATC	TGAGGTGCTCTGCATGAAAC	FAM
GM494	pPGPseq8C10		Ferguson et al. 2004	ACGCCAACGACGTTAATACC	GTGCAATGGATGAGCTGAAA	TAMRA
GM495	pPGPseq8D9		Ferguson et al. 2004	TGAGTTTCCCCAAAAGGAGA	CAACAACAATACGGCCAACA	HEX
GM496	pPGPseq8E12		Ferguson et al. 2004	TCTGTTGAGAACCACCAGCA	GTGCTAGTTGCTTGACGCAC	TAMRA
GM497	pPGPseq8G5		Ferguson et al. 2004	CTCTCTCCCTCCCAAGGTTC	GGAATACAGATTCAAATAGCAGCA	FAM
GM498	pPGPseq8H1		Ferguson et al. 2004	TTGTGACAACCTTCCCCTTC	CATCCGCTTTCTCTCACCAT	TAMRA
GM499	pPGSseq10C12		Ferguson et al. 2004	CAAACTTGGGCCAACAGACT	TTCACTTCTAACCGAGCTCTCTC	HEX
GM500	pPGSseq10D4		Ferguson et al. 2004	ATCCCTGATTAGTGCAACGC	CGTAGGTGGTTTTAGGAGGG	HEX
GM501	pPGSseq10H1A		Ferguson et al. 2004	TGACAATGGGGTGTTCTTCA	GTAAACAGACGCCGTTCCAT	HEX
GM502	pPGSseq10H1B		Ferguson et al. 2004	TGCTTTCCTTTCGCAAAGTT	CCCGGGGAAGTCATAAAAA	FAM
GM503	pPGSseq11D4		Ferguson et al. 2004	CCCTTTTTCAAACAACCCAA	GGATTTTGCATTTGTAGTTGATAGC	FAM
GM504	pPGSseq11E11		Ferguson et al. 2004	CTGCTATATTCTGGGCGGAG	CGAGAAAACAGTTTGGGAGG	HEX
GM505	pPGSseq11E8		Ferguson et al. 2004	AAATATGAAACCAAAAAGTCACCC	TGAAACTCCGAGCACTAGCA	TAMRA
GM506	pPGSseq11F12		Ferguson et al. 2004	CACAGCCTTTGTGTTGCTGT	AACACACACAACACTCCACCA	HEX
GM507	pPGSseq11G3		Ferguson et al. 2004	CCGCGTTGTTAAACCAGAAC	ATGGAGGATGTGAGTGGGAA	HEX
GM508	pPGSseq11G7		Ferguson et al. 2004	CATGTCTCCATGAGCATTTCA	TGGATGTGGACAGCATATCG	TAMRA
GM509	pPGSseq11H1		Ferguson et al. 2004	TTTGTGTTTAAGAAGGGGTGC	GCGGTCCAACATCCTTTTT	FAM
GM510	pPGSseq12A7		Ferguson et al. 2004	CACTGCCACACCGACCAC	GGGTAGATGGGTGATGATGC	TAMRA
GM511	pPGSseq12B6		Ferguson et al. 2004	GGCAGGCATGCTCAGATATT	AAAGAATGCTTGTGTATATCATCCC	TAMRA
GM512	pPGSseq12C5		Ferguson et al. 2004	AAAAATTGCAGAATTAAGCGTT	CTTCACCTGAATTTTCACCAA	FAM
GM513	pPGSseq12D5		Ferguson et al. 2004	GTGTGGGGAAGTTGGATTTG	GCTCTTTTTCTTTTCTTTTTCTCC	TAMRA
GM514	pPGSseq12E10		Ferguson et al. 2004	TGCTTTTAGAGGCTTTGCCA	GAAACTGCAACAGCAACAGAA	TAMRA
GM515	pPGSseq12E3		Ferguson et al. 2004	GACCAAAACAAAATTTGGAACA	CTCACACCAATCAGTCGACAA	TAMRA
GM516	pPGSseq12F7		Ferguson et al. 2004	TGTCGTTGTAAGACCTCGGA	TTGGTTTCCTTAAGGCTTCG	FAM
GM517	pPGSseq12H1		Ferguson et al. 2004	AGCTTACAGTGCATGTGCGT	GCAGTGGCGGTAATTGTTTT	TAMRA
GM518	pPGSseq13A10		Ferguson et al. 2004	AACTCGCTTGTACCGGCTAA	AGGAATAATAACAATACCAACAGCA	FAM
GM519	pPGSseq13A4		Ferguson et al. 2004	TCCACAGCAAACCCAAAAAT	AAAATCCCCTGAGAGCCATT	TAMRA
GM520	pPGSseq13A7		Ferguson et al. 2004	AATCCGACGCAATGATAAAAA	TCCCCTTATTGTTCCAGCAG	HEX
GM521	pPGSseq13C8		Ferguson et al. 2004	GATACAGCATTTTGGGCCTC	AAAGCTCATGAAAGCCGAGA	TAMRA
GM522	pPGSseq13D1A		Ferguson et al. 2004	TGGCACACACAACTTCGATT	TTGCAGAAGAGGCACAGTGA	TAMRA
GM523	pPGSseq13D1B		Ferguson et al. 2004	TCCTTTGAAGAAATGGAAAAGC	CAATCGAAGTTGTGTGTGCC	HEX
GM524	pPGSseq13E11		Ferguson et al. 2004	CCGAAAAAGCTCTGATACCC	TGTTGATGACGGCTCAGAAG	TAMRA
GM525	pPGSseq13E6A		Ferguson et al. 2004	TGGCAATTTATTGATGCAGG	GTCACGTAATTGGATGCACG	FAM
GM526	pPGSseq13E6B		Ferguson et al. 2004	TTCACGTGCATCCAATTACG	AAACATGGTTCACAACAACAAC	FAM
GM527	pPGSseq13E9		Ferguson et al. 2004	GGAGGAGGACGACGATGATA	TGTCGTCTCATCCAAAGGAA	FAM
GM528	pPGSseq14A10		Ferguson et al. 2004	TTTGTTTGGTTCTTACCTTTTTCA	CCACAGGTATAGAGGTTCCTTTG	HEX
GM529	pPGSseq14A7		Ferguson et al. 2004	GTACGCTTTTAATTTGCGGG	CTGGAAAGCCTTGAGAGCAT	FAM
GM530	pPGSseq14C11		Ferguson et al. 2004	CGTTGGGGACAAAAACGATA	TTTTCTTGAAACTCGTTGATATGG	HEX
GM531	pPGSseq14D1		Ferguson et al. 2004	TCGATTGGTTACGGCTAAAAA	GCTAAATACTCAAATGAAATTCAAAA	TAMRA
GM532	pPGSseq14D11		Ferguson et al. 2004	ACGCTAGTCCCTTTGCTTTG	AAACAATCCTTTCTTTGGATGG	FAM
GM533	pPGSseq14E10		Ferguson et al. 2004	ACCTAGTGGGACAAGGCTTTA	TTGACAAAATAACCTCACTTCGAT	TAMRA
GM534	pPGSseq14F4		Ferguson et al. 2004	ACGTTTAGTTGCTTGCGTGA	TGAATTCAAAGGAAAATGAAAAA	TAMRA
GM535	pPGSseq14F5		Ferguson et al. 2004	TGAACCACTTTTTCGAAATTTTTAT	GGGTCCTCTTGTCTTGTCCA	FAM
GM536	pPGSseq14G10		Ferguson et al. 2004	TTGGCTCTAGAGAGTCGGTGA	GTATGCTGTTCATGGCCCTT	HEX
GM537	pPGSseq14H6		Ferguson et al. 2004	GCAACTAGGGTGTATGCCGT	CAACCCTATACACCGAGGGA	TAMRA
GM538	pPGSseq15B1		Ferguson et al. 2004	TTTTAAAAGTGACAAACAACTCATGT	GTCGCAGGTTTGAGTTTCCT	TAMRA
GM539	pPGSseq15B4		Ferguson et al. 2004	AAGCTCTAGACTCGGCCTGC	AACCAGGATTTTTGGTGTGC	HEX
GM540	pPGSseq15C10		Ferguson et al. 2004	ATTCCCATGTCGTCAAGACC	GCGACGGTATTGGCTTTTAG	TAMRA
GM541	pPGSseq15C12		Ferguson et al. 2004	ACAATGCAATGACCGTTGTT	TTGTTGCATGAGAACGTGAA	FAM
GM542	pPGSseq15C6		Ferguson et al. 2004	TTTTAGAAGTGGGGGCAAAA	GTGTAGGGTGTGAGGGCAAT	FAM
GM543	pPGSseq15D2		Ferguson et al. 2004	TATATTGTCCTGCAAGCCCG	TTTTGGCTACCTTTGCTGCT	HEX
GM544	pPGSseq15D3		Ferguson et al. 2004	CATGCCATCATCACAACACA	GGAGGAAGCAATGGTTTCAG	HEX
GM545	pPGSseq15E11		Ferguson et al. 2004	ACATGACAGAGCACAATGGC	TTGCTCAAAGAGAACACCAA	FAM
GM546	pPGSseq15E12		Ferguson et al. 2004	GCAGAACTAAGGTCGGCAAG	TCCGCCCTTTATTTTTGTGT	TAMRA
GM547	pPGSseq15E8		Ferguson et al. 2004	CTTTCGCGCTTGTTTGAAAT	AAGCTGCGTGTAAAAGGGTC	HEX
GM548	pPGSseq15F12		Ferguson et al. 2004	AAAGTCAACCGCTCACACTG	AGGGTTAGGATTTTGGGTGG	FAM
GM549	pPGSseq15G2		Ferguson et al. 2004	CCCGAAGGCTCATTTAGTACA	TCTTCAGCTCCCAAGGATTG	FAM
GM550	pPGSseq15G4		Ferguson et al. 2004	ATGACAAAGGTTTTGGCAGC	GGATCTCAGGAACAGCTTGG	HEX
GM551	pPGSseq15H2		Ferguson et al. 2004	TTCTACGGCATAGCCAGAATC	CCAAATCAAGAGAGATTAAATAGTGG	TAMRA
GM552	pPGSseq16C3		Ferguson et al. 2004	TGATTCGTTCAACCACCAGA	CCCTCAAACAGCAAACAATG	TAMRA
GM553	pPGSseq16C6		Ferguson et al. 2004	TTGCTACTAAGCCGAAAATGAAG	CTTGAAATTAACACATATGCACACA	TAMRA
GM554	pPGSseq16E10		Ferguson et al. 2004	TGAAGATGATGGACGAGAAGG	TCATTTACATTCACGCGACC	HEX
GM555	pPGSseq16E6		Ferguson et al. 2004	CAACATGGAGCTCTTCCCAT	GTCCTGTCATTGGGTTTATTTGA	HEX
GM556	pPGSseq16F1		Ferguson et al. 2004	TGCTTCCATCAGCTTTTCCT	AAATGAGGGCCTCCAAAGTT	FAM
GM557	pPGSseq16F10		Ferguson et al. 2004	TGGAGGGAAAAACATTTTGG	CCTGGAGGGGTGAGAGGT	TAMRA
GM558	pPGSseq16G10		Ferguson et al. 2004	GAAGCCTTGGCATCTTTGAC	TGGCAAGAAGGGAATTTGAG	FAM
GM559	pPGSseq16G4		Ferguson et al. 2004	CAAAAAGCTACGTGCCAAAAC	CAAACGGAAACCTCCCTTAT	TAMRA
GM560	pPGSseq16G8		Ferguson et al. 2004	CTCAAAAAGCGCTTAGCCAC	CTGCCTACTGCCTACTGCCT	FAM
GM561	pPGSseq16H2		Ferguson et al. 2004	CGCTATTCCCCGAAATTTAT	ATTACGATGCGGTAAGGGTG	HEX
GM562	pPGSseq16H8		Ferguson et al. 2004	CCGTACCGGTGCCATTAT	CGCCAAAATGAATGCACTA	FAM
GM563	pPGSseq17C5		Ferguson et al. 2004	TTTTGCAAATGAATACACAAAATTA	GCCATGGCCTCATCTAATC	TAMRA
GM564	pPGSseq17E1		Ferguson et al. 2004	TTCGTTGACGTGAGCGTTAC	TTAGGATTGTTCCAAGGCCA	HEX
GM565	pPGSseq17E3		Ferguson et al. 2004	TTTCCTTTCAACCCTTCGTG	AATGAGACCAGCCAAAATGC	HEX
GM566	pPGSseq17E4		Ferguson et al. 2004	ATCTTGTTCGGTTCTGTGGG	TATTGCTTCTTTGCTGGGCT	TAMRA
GM567	pPGSseq17F6		Ferguson et al. 2004	CGTCGGATTTATCTGCCAGT	AGTAGGGGCAAGGGTTGATG	TAMRA
GM568	pPGSseq17G6		Ferguson et al. 2004	AACGACAACGACAACGACAA	TCCACTATACAGTTGGGGGC	HEX
GM569	pPGSseq17G9		Ferguson et al. 2004	AAGCAAAGTGCTAGGTGGGA	ACGCTCTTGCGTGACTCTCT	HEX
GM570	pPGSseq17H5		Ferguson et al. 2004	TCGTAAGTTCAACCTCGGCT	AATGGCGTCGTTTGATTCAT	FAM
GM571	pPGSseq18A5		Ferguson et al. 2004	TGATTCGATTTACTCATGCACA	GAGGATTCTTGAGCCTCGAC	TAMRA
GM572	pPGSseq18A8		Ferguson et al. 2004	TCAATTTCAAAATATTTCCACTTTCTT	GGGTTAGCATATGACCCCAA	TAMRA
GM573	pPGSseq18A9		Ferguson et al. 2004	TGTCTCCTCTGATAACTTCTTCTCC	AAACCCACTCTTTCCATCCA	TAMRA
GM574	pPGSseq18B11		Ferguson et al. 2004	GAAGAGGCAGAGATGATGGG	AAAATTGTGTGACCGACACG	FAM
GM575	pPGSseq18B8		Ferguson et al. 2004	TGGGACAGCAAGGTCTATCA	CCGTGATTGATTTCAATTTTCA	FAM
GM576	pPGSseq18C2		Ferguson et al. 2004	TGAGTTCAACACTCACTTTTGTCA	GGGTACGAATTTGCCTACGA	HEX
GM577	pPGSseq18C5		Ferguson et al. 2004	GGACAGCCGGATGCTATTTA	ACATGAGTCCCTTTTCCCTT	HEX
GM578	pPGSseq18E7		Ferguson et al. 2004	AACGTGCGTGGAAAGAGTTC	TGAGAGTGGTTTTTGTTGGTG	HEX
GM579	pPGSseq18F2		Ferguson et al. 2004	TCAGATTAAATGATATTTTCGGATTTT	TCGAACATGCAACCTCTTAGG	TAMRA
GM580	pPGSseq18G1		Ferguson et al. 2004	AATAGGTTGTGAAGCACGCA	TTCGGTGGTACTTTTAAGGCA	FAM
GM581	pPGSseq18G10		Ferguson et al. 2004	TCTGGTTACTTCTGCTTTTGTTTC	CCCTTCTTTTTCAAAATCCTCA	HEX
GM582	pPGSseq18G12		Ferguson et al. 2004	CCAACTACAAGCAAGCCTCC	TTTTTCGTGCCCTTGTGAAT	HEX
GM583	pPGSseq18G9		Ferguson et al. 2004	ATATCAGCGCCAATGACTCC	TCGCTCCTGGCACCTATATC	TAMRA
GM584	pPGSseq19A4		Ferguson et al. 2004	CCTCCAAGGTTGAAACCAGA	GAAAGCAAGGCAAGGATGAA	FAM
GM585	pPGSseq19A5		Ferguson et al. 2004	ATTCGTCTCCTTCTTTTGGC	TTTTGCTTCCAAATGGCTTC	HEX
GM586	pPGSseq19A8		Ferguson et al. 2004	TGATTGTCAGGGTGTTTTGC	TACGAAGCTGACAAGCCAAG	HEX
GM587	pPGSseq19B1		Ferguson et al. 2004	TTGGTGATGGTGTTGGAGAA	TTAAACCAGGCCAAAAGTGG	FAM
GM588	pPGSseq19B12		Ferguson et al. 2004	CGTCCTTGTCAAGCTGTATTG	CCAATGTGCAACAAAACAAGA	HEX
GM589	pPGSseq19C10		Ferguson et al. 2004	TGTGAAAGGAAAATTTTGGG	TTTCAAGGTTGTAATGGGGC	TAMRA
GM590	pPGSseq19C3		Ferguson et al. 2004	TCATCGCCAAACTCTTCTCC	TCGAAGAGTGCATGTTGACC	TAMRA
GM591	pPGSseq19D6		Ferguson et al. 2004	TTTGTTATGCTCACACCCCA	AAAAATGAAGCAATATTTTGTTGTTAG	HEX
GM592	pPGSseq19D9		Ferguson et al. 2004	TGTTGCCCACTGTTCTAATCA	TCAAATGGCATAGTCTCCCC	HEX
GM593	pPGSseq19E2		Ferguson et al. 2004	ATGGGCCATTCTCAATGAAC	TTGAGGGAGAACAAAGAAACA	TAMRA
GM594	pPGSseq19E9		Ferguson et al. 2004	ACTGCTTGCTCTCTTCCTCG	TTCCACCTATAAAATCAATGGTGA	HEX
GM595	pPGSseq19F10		Ferguson et al. 2004	TTCACACAACACACCCCACT	CGGTCTTAGGTGCCATCAAT	HEX
GM596	pPGSseq19F11		Ferguson et al. 2004	CCTCTTTCCACCACACCATT	CGGAAAAGCACACCAAACTT	FAM
GM597	pPGSseq19F3		Ferguson et al. 2004	TCAACATCTCTCTCCCACCC	TTAGAATGTTGCTCGCCCTC	TAMRA
GM598	pPGSseq19F4		Ferguson et al. 2004	CCCATGATAAATTTGTATATCAAGCA	TCAACCACAGAAGACGACGA	TAMRA
GM599	pPGSseq19G5		Ferguson et al. 2004	GGAACTTCTTGTGCCAGACC	CAAACAGAAGATGGTTCGTGA	TAMRA
GM600	pPGSseq19G7		Ferguson et al. 2004	ATTCAATTCCTCTCTCCCCC	TCAATCAATCAATCGCAGGA	TAMRA
GM601	pPGSseq19H3		Ferguson et al. 2004	TGGCAGGCAGTAAACATCAG	TTGAGGACGTGATGAACTGG	HEX
GM602	pPGSseq9A7		Ferguson et al. 2004	TCAGCCATTCTGATTATGTAAGTTTT	TCTCAGTTTCCACGTTGAGC	FAM
GM603	pPGSseq9B4		Ferguson et al. 2004	CATTGTTAATGCACCTTTGGAA	GGCAGATTTGGTTATTGCCT	TAMRA
GM604	pPGSseq9D12		Ferguson et al. 2004	GCTTCACCATGTTGCTGCT	GATGCAAAGTTGCAAACGAA	FAM
GM605	pPGSseq9E11		Ferguson et al. 2004	AAATTAAAAGCGCAACGCTC	CCAGCCTTAGCTTCACAGGT	FAM
GM606	pPGSseq9E8		Ferguson et al. 2004	TAATAAAGGTGACGTGGCGA	TTATCATGATTACCACGACCG	TAMRA
GM607	pPGSseq9F1		Ferguson et al. 2004	GCCTAGTGTGCAAAGGTGCT	CACCTGATGTGTAGTGAGGCA	FAM
GM608	pPGSseq9G12A		Ferguson et al. 2004	TTAGGCCGTAGCAGTAGCGT	CAGAGGCAGGGAGAAGAAGA	FAM
GM609	pPGSseq9G12B		Ferguson et al. 2004	CTGCCTCTGCTTCCTCTGTT	TTGGAAAACACACATGCACC	FAM
GM610	pPGSseq9G3		Ferguson et al. 2004	TCCTGGACAGCAGAAACAGA	TGGCAGTGACCAAGTCAAGT	HEX
GM611	pPGSseq9G5		Ferguson et al. 2004	CAAATTGTGCAGCCAAGAGA	CATATGCCCAGGAAGAGGAA	FAM
GM612	pPGSseq9H8		Ferguson et al. 2004	CTGGATACATCGACGCTGAG	GCGGTCCAATACTAACAAAATC	FAM
GM613	GA1			GCGTGAAATGAGTGTTGTGAG	CATAGCCACCATAGACACCAAA	TAMRA	DX511190
GM614	GA2			GTGTCCTGTGGTGTCCAAATTA	TGCATACCGGAGAAATTCAAG	TAMRA	DX511218
GM615	GA4			CTCACCAAGGAATGGTTGAGA	CGCCAAAATGCATATAAGAGC	TAMRA	DX511282
GM616	GA5			AAACTTGGACGTTGGCTTTGT	TTGATCCAGAACCTGAAAGGA	HEX	DX511305
GM617	GA6			CCTCTTCTTGATTTCGTGCTG	GAAACATACATTCCTCTTGCATCA	TAMRA	DX511395
GM618	GA8			TGAAGGGAGGAAGAGACGAAT	CCTCTGTGCGACATGACTCTAA	FAM	DX511449
GM619	GA12			AAACGAGAAGCGTTGAGTTAGC	CGTTGAAGAAGAAGCTCGAAA	HEX	DX511610
GM620	GA14			TGAAGTCACCAAGCATTCTCC	TGATCCAGAACCTGAAAGGAC	HEX	DX511738
GM621	GA19			ACCAACGATGCTGCTGATAAC	ATCCTCAACCCATGCTTTCTT	HEX	DX514046
GM622	GA20			ACACCCATAACACACCACAAGT	ACCGAAGCACAGAGAAGACAA	FAM	DX514055
GM623	GA21			CAGGATGAACAGGCACAGAAT	ATGAACAATTGCGATTTGGAC	FAM	DX514093
GM624	GA24			AACGAAATATTTTGAGAAAGGAT	AGCATTAGCAACTCTAAGCTCAT	FAM	DX514187
GM625	GA26			CCTCACTTCTTTTTGCATGGT	TGGAAAGGAAATGATTTGGTG	TAMRA	DX514254
GM626	GA27			CATCCAAAGCCAAAGTTCACA	GCTTAGCTTGCTTTGATTAGGG	TAMRA	DX514344
GM627	GA28			AGATGGTGGTGTAGGAGTTGTGT	TGGCCGTTGGATATTTATTTG	FAM	DX514345
GM628	GA29			CTTTTCCCAGATGCATTTTGA	CCCAAATTGAGATTGACCAAA	FAM	DX514379
GM629	GA30			CAAGAGGGACGGATAATAGCA	GACGCAAGGAAATGAGCATAC	TAMRA	DX514445
GM630	GA32			CAGCAATTCAGCAAACTAATGAA	TCCTCCCACGTCCTTTTATTT	FAM	DX514493
GM631	GA33			CAAGTGATAGCACGCTGTTTG	TTAAGTCCCATGCCTGTCTTG	TAMRA	DX514496
GM632	GA34			TTCAATCATTTCACGTGTCAATC	AGTGCTAGGAGCCAGCAATTT	FAM	DX514509
GM633	GA35			CAAAGTTTGCAGTGATTTTGTTG	AAATTTTCAGGTAAATCATTCTT	TAMRA	DX514517
GM634	GA37			CCTCACAAAGGCTAAAGAGGAA	TATACCATCCCTGCCACAGAA	TAMRA	DX514526
GM635	GA42			TTGTGCGAAGGGTAAGATAGAAA	TCCTGTGCTTGAATCTGGAAT	TAMRA	DX514692
GM636	GA43			GGCCAGAACAAATCGGTTATT	TTGTTCAAGATTTAGTCACTCAACATA	HEX	DX514698
GM637	GA44			TGACTTTAATTTTGAGCTTCCTATAA	TTTTCTGTCCATAATTATATCGTATTT	FAM	DX514723
GM638	GA45			AGCACATTGGCGAGATCACTA	AGCAAACTGGAGAGAAGCACA	TAMRA	DX514725
GM639	GA47			TAGGTGCCTTTGCTTCTCTTG	CCATCTCTTGTCTTTGTTCATGG	TAMRA	DX514818
GM640	GA48			AATGGCACTGTGAAGGACAAC	TTCCGGTTATGGAGCATCTAC	HEX	DX514864
GM641	GA49			ACGTTTCCCCAATAAGACCAC	TGGACACCTTATCGGCTTATC	FAM	DX514897
GM642	GA50			CGAAATCGCATATATCCTCGA	TAACAATAGCCACGGACTCGA	TAMRA	DX514917
GM643	GA51			AGGAAGTGGCTTCAAGGGTAT	CTGTCTCCTGAAAGTTGGGTTT	TAMRA	DX514933
GM644	GA53			TCTATGTTCCCGGTGTACGTT	TAATGCCTCACTTGGAGTTGG	HEX	DX514985
GM645	GA54			GCCATCAGGAGAAGAACTTGA	TGCTGAGAGAGAGAGCAATGAG	FAM	DX515017
GM646	GA56			TTTGGTCTCTCTCCTCCATCA	TTTCCAGCATCAATAGCAACC	TAMRA	DX515121
GM647	GA57			ATCGTCCTCGCAGGTTCTTA	CTTGATTTGGTAATGGGCTGA	FAM	DX515131
GM648	GA58			AAATTCACATTCATCTAACCATTTCA	GAGTGCTAGAGGCAGCAACTTT	HEX	DX515157
GM649	GA59			CCCTCTGCTCCATATTCATCA	GGTAGTGGTGGTGCATGTTTT	TAMRA	DX515160
GM650	GA60			GAGGAAGAGCAAGCCAAGAAT	CTCGCACCAATTACACAAACC	HEX	DX507857
GM651	GA61			CTACCTTCGGCATGGTGATT	TCGAGCCCTTCTTTGACTCT	HEX	DX507915
GM652	GA62			TCCAAAATACACATTCTCATGG	CTACACGCAAAAAGCTCAGAA	HEX	DX507921
GM653	GA64			GAGTGGTCTTTTGGTCTGTGC	TGTTTGGACTTTGCATGTTTTC	FAM	DX507927
GM654	GA65			TTGCATGTTAGTCCCACCACT	CCGCACTCGTTTGGAAATTA	FAM	DX508003
GM655	GA68			GAAGACTATTGCACCCTCCAA	CGGCACTGAATAGAGCAATGT	FAM	DX508204
GM656	GA71			GCCACAACAATAACAACACCA	GGCATAATCGAACAAATGCAG	TAMRA	DX508326
GM657	GA72			ACTTTGGTGGCTTTCCTTCAT	TCTCTGTGCCCTCTTTCTTCA	HEX	DX508347
GM658	GA73			GCAACACCATTAACGATCACC	TCCACGTTCCTTCTTCCCTAA	HEX	DX508398
GM659	GA79			CGCAATGAGAAATTCAACAGC	TGATAATTCTTCCGCGATTGT	HEX	DX508693
GM660	GA80			TGAAAGTAACTCGTTTACAGTTTGAAG	TCACTAAACATGTGGGTAACTAAGAAA	TAMRA	DX508758
GM661	GA81			AAGGAACGGCGTAATAGCATC	TATCTAACCCTAGCCGCCATT	TAMRA	DX508765
GM662	GA84			TTGCAGAACACTCCAACATCC	TTTAGGTGGTGGCGGTGAAT	FAM	DX508884
GM663	GA85			GCATATTGCATGGTAACGAAG	GGGGATGTGTATTAATTTACTTGA	HEX	DX508927
GM664	GA87			CTTCACCTCCAAAATCAACCA	ACCGCTGACATTTGATTGTTC	HEX	DX512002
GM665	GA88			ATTTGAACGGCAGAGAGCATA	TCATTCCCTCCCTCACATCTT	TAMRA	DX512035
GM666	GA91			TGAACTTTGGGAGTGTATATGACC	CCCACACCCCCTAAATTATGT	HEX	DX512194
GM667	GA96			ACCAAGTCAAATGTTGCCCTA	CGTTCTTCCTCTGTTCCTTCA	HEX	DX512271
GM668	GA99			AAAATGCCCCTATCCCTTCTT	TGATTTTCTGAGTTTGGCAGTG	FAM	DX512414
GM669	GA101			TGAAATGATGCAACCACACAT	AAGGGAAAGTAAAACCATGCAA	TAMRA	DX512441
GM670	GA102			AGAGTCTCGTGCTAATAACGTGT	TGGATAACCCATTTTCTATGTTG	TAMRA	DX512462
GM671	GA108			TGGATGCTGTAAGGAATGGAC	TTATCGAGCTTGCCTCAGAAA	TAMRA	DX512922
GM672	GA110			GGAGAACCAGTGACGTGACATA	GGATTAATTCTGATACCATGAAAGG	HEX	DX513012
GM673	GA119			CGATGCTCTCTTCCTTCCTCT	CCGCTACTCCCTAACTCAAGC	FAM	DX513795
GM674	GA120			CTAACCCTAGCCGCCATACC	GTTGATGGCTTCACGGTGAG	FAM	DX513812
GM675	GA122			CCCATCTCAAGTGTAAAAGTGCT	CCTCCCCACCCTTAAACAATA	FAM	DX513856
GM676	GA124			GCGGAAACAGAAACAAATCAA	GCCGTTACATACCAGAGGAAA	HEX	DX513942
GM677	GA127			GGCGCAGAAGTTACGAAGAGT	TTTCATTCAATAACGTACATCCAT	FAM	DX515321
GM678	GA131			ATGTCCTTGCCTTGTTTCGTT	TAGTTGGCGGTATGGCTTAGA	TAMRA	DX515409
GM679	GA133			GGTGTTATGTATAGCCACCAG	AAATAGTATGGACCAGAAATAATAAG	TAMRA	DX515570
GM680	GA135			CAGAAGCTGAAGTTGAACCAGA	CACCTTGTTTCGTCGTTTGTT	TAMRA	DX515619
GM681	GA138			TCCAGTGAGGGTTAATAGCTCAA	AGAGTGAAGGTAGAATGGTGGAA	TAMRA	DX515880
GM682	GA140			TTAGGCTGGTGGAAAGTGATG	CAAATAAAACAATGAATTGATAATCG	FAM	DX515900
GM683	GA141			AACATCTCTCTCCCACCCAAT	CAGGGATCTCTTGATTTGCAG	FAM	DX515903
GM684	GA145			TCTCACTTCCATCGTTGCTCT	AAGCGTGGCGTTACAAGTATG	FAM	DX515986
GM685	GA146			GGCTTAAACTCCGCAAGCTAC	TCACACGAAACTAACGCACAA	HEX	DX516011
GM686	GA147			CTCAGCATAGCAACACACACG	GGCTTCTCCTTCCCAGTCCT	TAMRA	DX516063
GM687	GA150			TCCACAATGTGTAGTTCAAGCA	TGGTGACCATTTCAAACTCTTG	HEX	DX516119
GM688	GA151			ATCAATGCACATGGGACAAA	GGGCTGAGGTAAAGGTAAGCA	TAMRA	DX516137
GM689	GA155			ATCGTGCAGAGGAATAGCAGA	GCGTAGTTAATTTGCGAGGTG	HEX	DX516215
GM690	GA156			CTACTCCCTCTGCTGCTTCCT	TAGGGTTTCGTTGAGGAGGTT	FAM	DX516252
GM691	GA160			TCTTTATCCCGATGAATGAAA	CTCCCACAAACACAAACACAC	FAM	DX516350
GM692	GA161			TGAGGCCGTCTTGTTTAGAGA	CCTCTTCCATCACCGTTCATA	HEX	DX516432
GM693	GA163			ATGTATAGTGGCGGATCCAAT	TTTTGAAGTATTCTCTTTTTCAACA	FAM	DX516592
GM694	GA165			ATTTGTGCCCTACCACCTTCT	TCCCTCCTAGAGGTTGACTTGA	FAM	DX516642
GM695	GA166			TGGTCGCAGATAGTATTTCTCCT	TGGAATTTGAATCGCACTCTT	TAMRA	DX516680
GM696	GA167			CCTTAGATGGCAACATTGGAA	ACCTAAACCCTAACACCCACAC	HEX	DX516729
GM697	GA168			CTTGAATGGTTCTACGCTTCG	GATTATCTTCGTTCATTTCCATCA	HEX	DX516788
GM698	GA169			CTCCTTAACAATAAATCGAGTGATGA	CAACCCATTTGCCACCTCTAT	HEX	DX516814
GM699	GA172			CATACCGACAGATTTTGAACTCG	GTTACTGTTGCTGCCACCATT	FAM	DX517092
GM700	GA174			AGCTTTCCTGATTTGCCACTT	GCCAAACAAGTTTAGAACAATCC	HEX	DX517187
GM701	GA175			CATCCAACACTTCCAAATACCA	GGTAAGCATGAAGAACGCAAA	TAMRA	DX517272
GM702	GA177			GATAGGGCCCATAACATGTCC	TGAGGGTTGAGCTGAAGAGAA	TAMRA	DX517327
GM703	GA194			TTGGGGTTTTGAGAGTGAGAA	CCTTGACCTTCCTTTGCCTTA	HEX	DX509824
GM704	GA195			AAACATGCTCCTGCCTCTCT	TCAGAGTACAATCATGCAATCAAA	FAM	DX509886
GM705	GA196			GTCTGAGGACATGACAGAACCA	CGTACCACTCTCCACCATGC	HEX	DX509899
GM706	GA197			TGGAAGAAAATGGAAGGAACA	GGGGATTCCAATCATTCACAT	HEX	DX509961
GM707	GA198			ACTGGCATTATGGTAGTAGGATAACA	CATTGCGCTGCACAACTTAC	FAM	DX509992
GM708	GA199			TGCTTTGTTTATGTACCTCTTGGA	CAATCTGTCCCTCAGGCTTTA	TAMRA	DX510089
GM709	GA217			ACAGACAGCGCAGATTAGAGG	AAGGAACATTAAACCTGGATCG	TAMRA	DX511001
